# Supplementary material for: Systems Toxicology of Male Reproductive Development: Profiling 774 Chemicals for Molecular Targets and Adverse Outcomes
Source: Environ Health Perspect. 2015 Dec 11;124(7):1050–61. doi: 10.1289/ehp.1510385 (PMC4937872; doi:10.1289/ehp.1510385)
Supplement: (569 KB) PDF [file ehp.1510385.s001.acco.zip]

Archive with 3 entries (3 files):
- 1510385ART-Leung SM Excel File S1.xlsm
- 1510385ART-Leung SM Excel File S2.xlsx
- Supplemental Code and Data Index File.pdf
