# Supplementary material for: Systems Toxicology of Male Reproductive Development: Profiling 774 Chemicals for Molecular Targets and Adverse Outcomes
Source: Environ Health Perspect. 2015 Dec 11;124(7):1050–61. doi: 10.1289/ehp.1510385 (PMC4937872; doi:10.1289/ehp.1510385)
Supplement: (569 KB) PDF [file ehp.1510385.s001.acco.zip › 1510385ART-Leung SM Excel File S1.xlsm]

## Sheet: ReadMe
Excel File S1. PubMed articles of ToxRefDB chemicals by male reproductive endpoints.
Read Me

## Sheet: Overview
Overview
	Article Counts
	Cryptorchidism	Urogenital Abnormalities	Hypospadias	46, XX Disorders of Sex Development	46, XY Disorders of Sex Development	Acrosome	Adrenal Hyperplasia, Congenital	Adrenogenital Syndrome	Androgen-Insensitivity Syndrome	Bladder Exstrophy	Blood-Testis Barrier	Bulbourethral Glands	Disorders of Sex Development	Ejaculatory Ducts	Epididymis	Foreskin	Frasier Syndrome	Freemartinism	Genital Neoplasms, Male	Genitalia, Male	Gonadal Dysgenesis	Gonadal Dysgenesis, 46,XY	Gonadal Dysgenesis, Mixed	Hyperandrogenism	Klinefelter Syndrome	Leydig Cell Tumor	Leydig Cells	Penis	Prostate	Prostatic Neoplasms	Rete Testis	Scrotum	Seminal Vesicles	Seminiferous Epithelium	Seminiferous Tubules	Sertoli Cell Tumor	Sertoli Cells	Sertoli-Leydig Cell Tumor	Sexual Infantilism	Sperm Count	Sperm Head	Sperm Maturation	Sperm Motility	Sperm Tail	Spermatic Cord	Spermatids	Spermatocytes	Spermatogenesis	Spermatogonia
Chemical (hyperlinked)	Cryptorchidism	Urogenital Abnormalities	Hypospadias	46, XX Disorders of Sex Development	46, XY Disorders of Sex Development	Acrosome	Adrenal Hyperplasia, Congenital	Adrenogenital Syndrome	Androgen-Insensitivity Syndrome	Bladder Exstrophy	Blood-Testis Barrier	Bulbourethral Glands	Disorders of Sex Development	Ejaculatory Ducts	Epididymis	Foreskin	Frasier Syndrome	Freemartinism	Genital Neoplasms, Male	Genitalia, Male	Gonadal Dysgenesis	Gonadal Dysgenesis, 46,XY	Gonadal Dysgenesis, Mixed	Hyperandrogenism	Klinefelter Syndrome	Leydig Cell Tumor	Leydig Cells	Penis	Prostate	Prostatic Neoplasms	Rete Testis	Scrotum	Seminal Vesicles	Seminiferous Epithelium	Seminiferous Tubules	Sertoli Cell Tumor	Sertoli Cells	Sertoli-Leydig Cell Tumor	Sexual Infantilism	Sperm Count	Sperm Head	Sperm Maturation	Sperm Motility	Sperm Tail	Spermatic Cord	Spermatids	Spermatocytes	Spermatogenesis	Spermatogonia
((E)-1-(2-chloro-1,3-thiazol-5-ylmethyl)-3-methyl-2-nitroguanidine)	0	0	0	0	0	0	0	0	0	0	0	0	0	0	2	0	0	0	0	1	0	0	0	0	0	0	0	0	0	0	0	0	1	0	0	0	0	0	0	0	0	0	0	0	0	0	0	0	0
1,2,3-trichloropropane	0	0	0	0	0	0	0	0	0	0	0	0	0	0	1	0	0	0	0	0	0	0	0	0	0	0	0	0	0	0	0	0	0	0	0	0	0	0	0	1	0	0	0	0	0	0	0	0	0
1,2,4,5-tetrachlorobenzene	0	0	0	0	0	0	0	0	0	0	0	0	0	0	0	0	0	0	0	0	0	0	0	0	0	0	0	0	0	0	0	0	0	0	0	0	0	0	0	0	0	0	0	0	0	0	0	0	0
2,4-Dichlorophenoxyacetic Acid	0	0	0	0	0	0	0	0	0	0	0	0	0	0	1	0	0	0	0	0	0	0	0	0	0	0	2	0	1	0	0	0	0	0	0	0	1	0	0	1	0	0	1	0	0	0	0	1	2
2,4-dinitrotoluene	0	0	0	0	0	0	0	0	0	0	0	0	0	0	0	0	0	0	0	0	0	0	0	0	0	0	0	0	0	0	0	0	0	0	0	0	0	0	0	1	0	0	0	0	0	0	0	2	0
2-butanone oxime	0	0	0	0	0	0	0	0	0	0	0	0	0	0	0	0	0	0	0	0	0	0	0	0	0	0	0	0	0	0	0	0	0	0	0	0	0	0	0	0	0	0	0	0	0	0	0	1	0
2-cyano-N-((ethylamino)carbonyl)-2-(methoxyimino)acetamide	0	0	0	0	0	0	0	0	0	0	0	0	0	0	0	0	0	0	0	0	0	0	0	0	0	0	0	0	0	0	0	0	0	0	0	0	0	0	0	0	0	0	0	0	0	0	0	0	0
2-ethylhexanoic acid	0	0	0	0	0	0	0	0	0	0	0	0	0	0	0	0	0	0	0	1	0	0	0	0	0	0	0	0	0	0	0	0	0	0	0	0	0	0	0	0	0	0	1	0	0	0	0	0	0
2-Methyl-4-chlorophenoxyacetic Acid	0	0	0	0	0	0	0	0	0	0	0	0	0	0	0	0	0	0	0	0	0	0	0	0	0	0	0	0	0	0	0	0	0	1	0	0	0	0	0	0	0	0	0	0	0	0	0	2	0
4-nitrobenzoic acid	0	0	0	0	0	0	0	0	0	0	0	0	0	0	1	0	0	0	0	0	0	0	0	0	0	0	0	0	0	0	0	0	0	0	0	0	0	0	0	0	0	0	0	0	0	0	0	0	0
4-octylphenol	0	0	0	0	0	0	0	0	0	0	0	0	0	0	1	0	0	0	0	1	0	0	0	0	0	0	1	0	2	0	0	0	0	0	0	0	1	0	0	2	0	0	1	0	0	0	0	2	0
Acetaminophen	5	1	2	0	0	0	1	0	0	2	0	0	0	0	0	0	0	0	0	0	1	0	0	0	0	0	0	0	0	0	0	0	0	0	1	0	1	0	0	0	0	0	0	0	0	1	1	3	0
acetamiprid	0	0	0	0	0	0	0	0	0	0	0	0	0	0	0	0	0	0	0	0	0	0	0	0	0	0	0	0	0	0	0	0	0	0	0	0	0	0	0	0	0	0	0	0	0	0	0	0	0
acetochlor	0	0	0	0	0	0	0	0	0	0	0	0	0	0	0	0	0	0	0	0	0	0	0	0	0	0	0	0	0	0	0	0	0	0	0	0	0	0	0	0	1	0	0	0	0	0	0	0	0
Acrylamide	0	0	0	0	0	0	0	0	0	0	0	0	0	0	7	0	0	0	0	1	0	0	0	0	0	0	3	0	1	0	0	0	0	0	2	0	0	0	0	5	3	0	6	1	0	8	5	13	3
alachlor	0	0	0	0	0	0	0	0	0	0	0	0	0	0	0	0	0	0	0	0	0	0	0	0	0	0	0	0	0	0	0	0	0	0	0	0	0	0	0	1	0	0	1	0	0	0	0	0	0
Aldrin	0	0	0	0	0	0	0	0	0	0	0	0	0	0	0	0	0	0	0	0	0	0	0	0	0	0	0	0	0	0	0	0	0	0	0	0	0	0	0	1	0	0	0	0	0	0	0	1	0
Aspirin	3	0	1	0	0	0	1	1	0	0	0	0	0	0	2	0	0	0	0	2	0	0	0	0	0	0	1	0	1	0	0	0	2	0	1	0	3	0	0	3	0	0	3	0	0	2	3	7	1
Atrazine	0	0	1	0	0	0	0	0	0	0	0	0	10	0	4	1	0	0	0	7	1	0	0	0	0	0	0	0	3	0	0	0	0	0	0	0	1	0	0	2	0	0	1	0	0	1	1	3	0
bifenthrin	0	0	0	0	0	0	0	0	0	0	0	0	0	0	0	0	0	0	0	0	0	0	0	0	0	0	0	0	0	0	0	0	0	0	0	0	0	0	0	0	0	0	0	0	0	0	0	0	0
bisphenol A	2	0	2	0	0	2	0	0	0	0	1	0	4	0	12	2	0	0	0	11	0	0	0	1	0	0	6	3	21	5	0	0	9	1	6	0	6	0	0	20	0	0	16	0	0	2	1	22	2
boric acid	0	0	0	0	0	0	0	0	0	0	0	0	0	0	5	0	0	0	0	0	0	0	0	0	0	0	0	0	3	0	0	0	3	2	1	0	0	0	0	4	0	0	3	0	0	0	0	7	0
butachlor	0	0	0	0	0	0	0	0	0	0	0	0	0	0	0	0	0	0	0	0	0	0	0	0	0	0	1	0	0	0	0	0	0	0	0	0	0	0	0	0	0	0	0	0	0	0	0	0	1
carbendazim	0	0	0	0	0	2	0	0	0	0	0	0	0	0	1	0	0	0	0	0	0	0	0	0	0	0	0	0	0	0	0	0	0	0	3	0	3	0	0	4	1	0	3	0	0	5	2	11	2
Chlorpromazine	1	1	0	0	0	0	0	1	0	0	0	0	0	0	1	0	0	0	0	1	0	0	0	0	0	0	0	1	1	0	0	0	3	0	1	0	0	0	0	2	0	0	3	0	0	0	0	2	0
Cyanamide	0	0	0	0	0	0	0	0	0	0	0	0	0	0	0	0	0	0	0	0	0	0	0	0	0	0	0	0	0	0	0	0	0	0	0	0	0	0	0	0	0	0	0	0	0	0	0	0	0
cypermethrin	0	0	0	0	0	0	0	0	0	0	0	0	0	0	5	0	0	0	0	1	0	0	0	0	0	0	2	0	1	0	0	0	3	0	1	0	0	0	0	8	1	0	5	0	0	0	1	6	1
DEET	0	0	0	0	0	0	0	0	0	0	0	0	0	0	0	0	0	0	0	0	0	0	0	0	0	0	0	0	1	0	0	0	0	0	0	0	0	0	0	1	1	0	1	0	0	0	0	0	0
Dibutyl Phthalate	10	1	8	0	0	0	0	0	0	0	0	0	0	0	3	0	0	0	0	17	3	0	0	0	0	1	15	3	3	0	0	0	1	0	5	0	9	0	0	7	1	0	5	0	0	1	0	13	2
Dichlorodiphenyl Dichloroethylene	4	1	4	0	0	0	0	0	0	0	0	0	1	0	0	0	0	0	0	6	0	0	0	0	0	0	0	0	3	0	0	0	0	0	1	0	0	0	0	9	0	0	8	0	0	0	0	1	0
dicyclohexyl phthalate	0	0	0	0	0	0	0	0	0	0	0	0	0	0	1	0	0	0	0	0	0	0	0	0	0	0	0	0	1	0	0	0	0	0	0	0	1	0	0	1	1	0	0	0	0	0	0	0	0
diethyl phthalate	0	0	0	0	0	0	0	0	0	0	0	0	0	0	0	0	0	0	0	0	0	0	0	0	0	0	0	0	1	0	0	0	0	0	0	0	0	0	0	1	0	0	0	0	0	0	0	0	0
Diethylhexyl Phthalate	1	0	3	0	0	1	0	0	0	0	1	0	0	0	6	0	0	0	0	16	2	0	0	0	0	0	16	0	3	0	0	0	1	1	6	0	16	0	0	14	0	0	12	0	0	0	5	24	4
Diethylstilbestrol	22	16	12	0	0	1	0	0	5	0	1	2	11	0	22	0	0	0	7	34	0	0	0	0	3	4	14	2	14	5	3	0	10	0	9	0	6	0	1	10	1	0	5	1	0	4	3	30	3
Dimethoate	0	0	0	0	0	0	0	0	0	0	0	0	0	0	2	0	0	0	0	1	0	0	0	0	0	0	0	0	0	0	0	0	0	0	0	0	0	0	0	3	0	0	4	0	0	0	0	0	1
dimethyl 2,3,5,6-tetrachloroterephthalate	0	0	0	0	0	0	0	0	0	0	0	0	0	0	0	0	0	0	0	0	0	0	0	0	0	0	0	0	0	0	0	0	0	0	0	0	0	0	0	0	0	0	0	0	0	0	0	0	0
Dimethylformamide	0	0	0	0	0	0	0	0	0	0	0	0	0	0	2	0	0	0	0	0	0	0	0	0	0	0	0	0	0	0	0	0	0	0	0	0	0	0	0	1	0	0	4	0	0	0	0	0	0
di-n-hexyl phthalate	0	0	0	0	0	0	0	0	0	0	0	0	0	0	2	0	0	0	0	1	0	0	0	0	0	0	0	0	2	0	0	0	0	0	0	0	1	0	0	2	1	0	1	0	0	0	0	0	0
di-n-pentyl phthalate	0	0	0	0	0	0	0	0	0	0	0	0	0	0	1	0	0	0	0	0	0	0	0	0	0	0	0	0	0	0	0	0	1	0	0	0	2	0	0	1	0	0	0	0	0	1	1	0	0
diphenylguanidine	0	0	0	0	0	0	0	0	0	0	0	0	0	0	0	0	0	0	0	0	0	0	0	0	0	0	0	0	0	0	0	0	0	0	0	0	0	0	0	0	0	0	0	0	0	0	0	0	0
Endosulfan	0	0	0	0	0	0	0	0	0	0	0	0	0	0	1	0	0	0	0	0	0	0	0	0	0	0	1	0	1	0	0	0	1	0	0	0	1	0	0	7	1	0	4	1	0	1	4	4	4
Estradiol	45	1	12	2	1	1	12	2	19	0	1	1	61	0	22	2	1	3	0	37	4	3	1	8	19	2	34	7	27	8	2	0	27	10	27	4	24	1	1	24	3	3	28	0	1	17	19	161	23
Ethinyl Estradiol	4	0	2	0	0	0	2	2	5	0	0	0	17	0	9	0	0	0	0	7	2	0	0	25	3	0	5	1	10	1	0	0	8	0	3	0	2	0	0	4	1	0	8	0	0	1	1	16	2
fenarimol	0	0	0	0	0	0	0	0	0	0	0	0	0	0	0	0	0	0	0	0	0	0	0	0	0	0	0	0	0	0	0	0	0	0	0	0	0	0	0	0	0	0	0	0	0	0	0	1	0
Fenthion	0	0	0	0	0	0	0	0	0	0	0	0	0	0	0	0	0	0	0	0	0	0	0	0	0	0	0	0	0	0	0	0	0	0	0	0	0	0	0	0	0	0	0	0	0	0	0	0	0
fluometuron	0	0	0	0	0	0	0	0	0	0	0	0	0	0	0	0	0	0	0	0	0	0	0	0	0	0	0	0	0	0	0	0	0	0	0	0	0	0	0	0	0	0	0	0	0	0	0	1	0
Flutamide	22	0	5	0	0	1	6	0	2	0	1	0	0	1	13	0	0	0	0	16	0	0	0	31	0	0	8	0	9	3	0	4	7	0	3	0	6	0	0	4	0	0	5	0	0	5	2	20	3
folpet	0	0	0	0	0	0	0	0	0	0	0	0	0	0	0	0	0	0	0	0	0	0	0	0	0	0	0	0	0	0	0	0	0	0	0	0	0	0	0	0	0	0	0	0	0	0	0	0	0
formamide	0	0	0	0	0	0	0	0	0	0	0	0	0	0	0	0	0	0	0	0	0	0	0	0	0	0	0	0	0	0	0	0	1	0	0	0	0	0	0	0	0	0	0	0	0	0	0	0	0
Glutaral	1	0	0	0	0	0	0	0	0	0	0	0	0	0	0	0	0	0	0	0	0	0	0	0	0	0	0	0	0	0	0	0	0	0	0	0	0	0	0	0	0	0	0	0	0	0	1	0	0
glycidol	0	0	0	0	0	0	0	0	0	0	0	0	0	0	0	0	0	0	0	0	0	0	0	0	0	0	0	0	0	0	0	0	0	0	0	0	0	0	0	0	0	0	0	0	0	0	0	1	0
iprodione	0	0	0	0	0	0	0	0	0	0	0	0	0	0	0	0	0	0	0	1	0	0	0	0	0	0	0	0	0	0	0	0	0	0	0	0	0	0	0	0	0	0	0	0	0	0	0	0	0
irgarol 1051	0	0	0	0	0	0	0	0	0	0	0	0	0	0	0	0	0	0	0	0	0	0	0	0	0	0	0	0	0	0	0	0	0	0	0	0	0	0	0	0	0	0	0	0	0	0	0	0	0
Linuron	0	0	0	0	0	0	0	0	0	0	0	0	0	0	3	0	0	0	0	4	0	0	0	0	0	0	1	1	0	0	0	0	0	0	0	0	0	0	0	0	0	0	0	0	0	0	0	0	0
Malathion	0	0	0	0	0	0	0	0	0	0	0	0	0	0	3	0	0	0	0	0	0	0	0	0	0	0	2	0	0	0	0	0	0	0	1	0	0	0	0	4	0	0	2	0	0	1	3	5	2
Mercuric Chloride	0	0	0	0	0	2	0	0	0	0	0	0	0	0	3	0	0	0	0	2	0	0	0	0	0	0	0	0	1	0	0	0	0	1	1	0	0	0	0	9	0	0	12	0	0	0	0	10	1
methamidophos	0	0	0	0	0	0	0	0	0	0	0	0	0	0	2	0	0	0	0	0	0	0	0	0	0	0	0	0	0	0	0	0	0	0	0	0	0	0	0	2	0	0	1	0	0	1	0	0	0
Methomyl	0	0	0	0	0	0	0	0	0	0	0	0	0	0	0	0	0	0	0	0	0	0	0	0	0	0	0	0	0	0	0	0	0	0	0	0	0	0	0	1	0	0	1	0	0	0	0	0	0
methyl cellosolve	0	0	0	0	0	0	0	0	0	0	0	0	0	0	9	0	0	0	0	2	0	0	0	0	0	0	1	0	3	0	0	0	3	1	4	0	6	0	0	7	0	0	3	0	0	1	9	11	1
Methyl Methanesulfonate	0	0	0	0	0	0	0	0	0	0	0	0	0	0	10	0	0	0	0	1	0	0	0	0	0	0	0	0	0	0	0	0	0	0	7	0	2	0	0	5	4	0	1	0	0	6	0	7	0
Methyl Parathion	0	0	0	0	0	0	0	0	0	0	0	0	0	0	1	0	0	0	0	1	0	0	0	0	0	0	0	0	1	0	0	0	1	0	0	0	0	0	0	2	0	0	1	0	0	2	1	2	1
molinate	0	0	0	0	0	0	0	0	0	0	0	0	0	0	0	0	0	0	0	0	0	0	0	0	0	0	1	0	0	0	0	0	0	0	2	0	1	0	0	0	0	0	0	0	0	2	0	2	0
N-(2,4-dichloro-5-(4-(difluoromethyl)-4,5-dihydro-3-methyl-5-oxo-1H-1,2,4-triazol-1-yl)phenyl)methanesulfonamide	0	0	0	0	0	0	0	0	0	0	0	0	0	0	0	0	0	0	0	0	0	0	0	0	0	0	0	0	0	0	0	0	0	0	0	0	0	0	0	0	0	0	0	0	0	0	0	0	0
n-butoxyethanol	0	0	0	0	0	0	0	0	0	0	0	0	0	0	0	0	0	0	0	0	0	0	0	0	0	0	0	0	0	0	0	0	0	0	0	0	0	0	0	0	0	0	1	0	0	0	0	0	0
nitrobenzene	0	0	0	0	0	0	0	0	0	0	0	0	0	0	2	0	0	0	0	0	0	0	0	0	0	0	0	0	0	0	0	0	0	0	2	0	1	0	0	2	0	0	1	0	0	1	3	4	0
Nitrofurazone	0	1	0	0	0	0	0	0	0	0	0	0	0	0	1	0	0	0	0	1	0	0	0	0	0	0	1	0	0	0	0	0	0	0	0	0	1	0	0	3	1	0	2	0	0	0	0	4	0
paclobutrazol	0	0	0	0	0	0	0	0	0	0	0	0	0	0	0	0	0	0	0	0	0	0	0	0	0	0	0	0	0	0	0	0	0	0	0	0	0	0	0	0	0	0	0	0	0	0	0	1	0
Pentachlorophenol	0	0	0	0	0	0	0	0	0	0	0	0	0	0	0	0	0	0	0	0	0	0	0	0	0	0	0	0	0	0	0	0	0	0	0	0	0	0	0	0	0	0	0	0	0	0	0	0	0
perfluorobutane	0	0	0	0	0	0	0	0	0	0	0	0	0	0	0	0	0	0	0	0	0	0	0	0	0	0	0	0	0	0	0	0	0	0	0	0	0	0	0	0	0	0	0	0	0	0	0	0	0
perfluorooctanoic acid	0	0	0	0	0	0	0	0	0	0	0	0	0	0	0	0	0	0	0	0	0	0	0	0	0	1	0	0	0	0	0	0	0	0	0	0	0	0	0	3	0	0	2	0	0	0	0	0	0
Phosmet	0	0	0	0	0	0	0	0	0	0	0	0	0	0	0	0	0	0	0	0	0	0	0	0	0	0	0	0	0	0	0	0	0	0	0	0	0	0	0	2	0	0	0	0	0	0	0	0	0
procymidone	0	0	0	0	0	0	0	0	0	0	0	0	0	0	0	0	0	0	0	2	0	0	0	0	0	0	1	0	0	0	0	0	0	0	0	0	0	0	0	0	0	0	0	0	0	0	0	2	0
Propylthiouracil	1	0	0	0	0	0	0	0	0	0	0	0	0	0	1	0	0	0	0	0	0	0	0	0	0	0	1	0	1	0	0	0	1	0	2	0	5	0	0	2	0	0	0	0	0	1	1	5	0
pyrazon	0	0	0	0	0	0	0	0	0	0	0	0	0	0	0	0	0	0	0	0	0	0	0	0	0	0	0	0	0	0	0	0	0	0	0	0	0	0	0	0	0	0	0	0	0	0	0	1	0
Simazine	0	0	0	0	0	0	0	0	0	0	0	0	0	0	0	0	0	0	0	0	0	0	0	0	0	0	0	0	0	0	0	0	0	0	0	0	0	0	0	0	0	0	0	0	0	0	0	0	0
Sodium Nitrite	0	0	0	0	0	0	0	0	0	0	0	0	0	0	0	0	0	0	0	0	0	0	0	0	0	0	0	1	0	0	0	0	0	0	0	0	0	0	0	0	0	0	0	0	0	0	1	0	0
Sulfasalazine	0	0	0	0	0	1	0	0	0	0	0	1	0	0	3	0	0	0	0	1	0	0	0	0	0	0	0	0	0	0	0	0	0	1	0	0	0	0	0	12	2	2	17	0	0	0	1	9	0
systhane	0	0	0	0	0	0	0	0	0	0	0	0	0	0	0	0	0	0	0	1	0	0	0	0	0	0	0	0	0	0	0	0	0	0	0	0	0	0	0	0	0	0	1	0	0	0	0	0	0
tebufenozide	0	0	0	0	0	0	0	0	0	0	0	0	0	0	0	0	0	0	0	0	0	0	0	0	0	0	0	0	0	0	0	0	0	0	0	0	0	0	0	0	0	0	0	0	0	0	0	0	0
Testosterone Propionate	0	0	0	0	0	0	0	0	0	0	1	0	0	0	0	0	0	0	0	0	0	0	0	0	0	0	0	0	0	0	0	0	0	0	3	0	2	0	0	0	0	0	0	0	0	0	0	3	0
thidiazuron	0	0	0	0	0	0	0	0	0	0	0	0	0	0	0	0	0	0	0	0	0	0	0	0	0	0	0	0	0	0	0	0	0	0	0	0	0	0	0	0	0	0	1	0	0	0	0	0	0
Thiram	0	0	0	0	0	0	0	0	0	0	0	0	0	0	0	0	0	0	0	0	0	0	0	0	0	0	0	0	0	0	0	0	0	0	0	0	0	0	0	0	2	0	0	0	0	0	1	3	1
Tretinoin	1	4	0	0	0	0	0	0	0	0	1	0	1	0	0	0	0	0	0	1	0	0	0	1	0	0	2	2	0	0	0	0	0	4	4	0	10	0	0	5	0	1	3	0	1	0	6	37	18
triadimefon	0	0	0	0	0	0	0	0	0	0	0	0	0	0	0	0	0	0	0	1	0	0	0	0	0	0	0	0	0	0	0	0	0	0	0	0	0	0	0	0	0	0	1	0	0	0	0	0	0
Trichloroacetic Acid	0	0	0	0	0	0	0	0	0	0	0	0	0	0	0	0	0	0	0	0	0	0	0	0	0	0	0	0	0	0	0	0	0	0	0	0	0	0	0	0	1	0	0	0	0	0	0	0	0
triphenyltin hydroxide	0	0	0	0	0	0	0	0	0	0	0	0	0	0	0	0	0	0	0	0	0	0	0	0	0	0	0	0	0	0	0	0	0	0	0	0	0	0	0	1	0	0	1	0	0	0	0	1	0
vinclozolin	3	0	4	0	0	0	0	0	0	0	1	0	1	0	0	0	0	0	0	8	0	0	0	0	0	0	0	2	5	0	0	0	1	0	3	0	0	0	0	9	0	0	7	0	0	1	0	14	0
Ziram	0	0	0	0	0	0	0	0	0	0	0	0	0	0	0	0	0	0	0	0	0	0	0	0	0	0	0	0	0	0	0	0	0	0	0	0	0	0	0	0	0	0	0	0	0	0	0	0	1
[truncated: 7 more columns]

## Sheet: Detail
Detail
Chemical (hyperlinked)	Disease (hyperlinked)	Tox	Male	PMID	Pub Yr	Title	LinkPMID	LinkChem	LinkEff	281	63	GeneScore
((E)-1-(2-chloro-1,3-thiazol-5-ylmethyl)-3-methyl-2-nitroguanidine)	Epididymis	1	1	22431174	2012	Effects of clothianidin exposure on sperm quality, testicular apoptosis and fatty acid composition in developing male rats.	22431174	((E)-1-(2-chloro-1,3-thiazol-5-ylmethyl)-3-methyl-2-nitroguanidine)	Epididymis	1	1	1
((E)-1-(2-chloro-1,3-thiazol-5-ylmethyl)-3-methyl-2-nitroguanidine)	Epididymis	1	1	23527526	2013	Effects of the neonicotinoid insecticide, clothianidin, on the reproductive organ system in adult male rats.	23527526	((E)-1-(2-chloro-1,3-thiazol-5-ylmethyl)-3-methyl-2-nitroguanidine)	Epididymis	1	1	1
((E)-1-(2-chloro-1,3-thiazol-5-ylmethyl)-3-methyl-2-nitroguanidine)	Genitalia, Male	1	1	23527526	2013	Effects of the neonicotinoid insecticide, clothianidin, on the reproductive organ system in adult male rats.	23527526	((E)-1-(2-chloro-1,3-thiazol-5-ylmethyl)-3-methyl-2-nitroguanidine)	Genitalia, Male	1	1	1
((E)-1-(2-chloro-1,3-thiazol-5-ylmethyl)-3-methyl-2-nitroguanidine)	Seminal Vesicles	1	1	23527526	2013	Effects of the neonicotinoid insecticide, clothianidin, on the reproductive organ system in adult male rats.	23527526	((E)-1-(2-chloro-1,3-thiazol-5-ylmethyl)-3-methyl-2-nitroguanidine)	Seminal Vesicles	1	1	1
((E)-1-(2-chloro-1,3-thiazol-5-ylmethyl)-3-methyl-2-nitroguanidine)	Spermatozoa	1	1	22431174	2012	Effects of clothianidin exposure on sperm quality, testicular apoptosis and fatty acid composition in developing male rats.	22431174	((E)-1-(2-chloro-1,3-thiazol-5-ylmethyl)-3-methyl-2-nitroguanidine)	Spermatozoa	1	1	1
((E)-1-(2-chloro-1,3-thiazol-5-ylmethyl)-3-methyl-2-nitroguanidine)	Spermatozoa	1	1	23527526	2013	Effects of the neonicotinoid insecticide, clothianidin, on the reproductive organ system in adult male rats.	23527526	((E)-1-(2-chloro-1,3-thiazol-5-ylmethyl)-3-methyl-2-nitroguanidine)	Spermatozoa	1	1	1
((E)-1-(2-chloro-1,3-thiazol-5-ylmethyl)-3-methyl-2-nitroguanidine)	Testis	1	1	22431174	2012	Effects of clothianidin exposure on sperm quality, testicular apoptosis and fatty acid composition in developing male rats.	22431174	((E)-1-(2-chloro-1,3-thiazol-5-ylmethyl)-3-methyl-2-nitroguanidine)	Testis	1	1	1
1,2,3-trichloropropane	Epididymis	1	1	9114362	1997	Reproductive toxicology. 1,2,3-Trichloropropane.	9114362	1,2,3-trichloropropane	Epididymis	1		1
1,2,3-trichloropropane	Sperm Count	1	1	9114362	1997	Reproductive toxicology. 1,2,3-Trichloropropane.	9114362	1,2,3-trichloropropane	Sperm Count	1		1
1,2,4,5-tetrachlorobenzene	Spermatozoa	1	1	9114357	1997	Reproductive toxicology. 1,2,4,5-Tetrachlorobenzene.	9114357	1,2,4,5-tetrachlorobenzene	Spermatozoa	1		1
2,4-Dichlorophenoxyacetic Acid	Epididymis	1	1	15355714	2004	[Effect of 2,4-D isooctylester on sperms in tail of epididymis and HSP70 expression of testis tissue in rats].	15355714	2,4-Dichlorophenoxyacetic Acid	Epididymis	1		1
2,4-Dichlorophenoxyacetic Acid	Leydig Cells	1	1	10330569	1999	[Effect of 2,4-D ecotoxicants on spermatogenesis and fertility of albino rats].	10330569	2,4-Dichlorophenoxyacetic Acid	Leydig Cells	1		1
2,4-Dichlorophenoxyacetic Acid	Leydig Cells	0	1	16137705	2006	Evidence of apoptotic effects of 2,4-D and butachlor on walking catfish, Clarias batrachus, by transmission electron microscopy and DNA degradation studies.	16137705	2,4-Dichlorophenoxyacetic Acid	Leydig Cells	1		1
2,4-Dichlorophenoxyacetic Acid	Prostate	0	1	21374790	2013	Oxidative stress in ventral prostate, ovary, and breast by 2,4-dichlorophenoxyacetic acid in pre- and postnatal exposed rats.	21374790	2,4-Dichlorophenoxyacetic Acid	Prostate	1		1
2,4-Dichlorophenoxyacetic Acid	Sertoli Cells	1	1	10330569	1999	[Effect of 2,4-D ecotoxicants on spermatogenesis and fertility of albino rats].	10330569	2,4-Dichlorophenoxyacetic Acid	Sertoli Cells	1		1
2,4-Dichlorophenoxyacetic Acid	Sperm Count	1	1	1986284	1991	Study of reproductive function in persons occupationally exposed to 2,4-dichlorophenoxyacetic acid (2,4-D).	1986284	2,4-Dichlorophenoxyacetic Acid	Sperm Count	1		1
2,4-Dichlorophenoxyacetic Acid	Sperm Motility	1	1	1986284	1991	Study of reproductive function in persons occupationally exposed to 2,4-dichlorophenoxyacetic acid (2,4-D).	1986284	2,4-Dichlorophenoxyacetic Acid	Sperm Motility	1		1
2,4-Dichlorophenoxyacetic Acid	Spermatogenesis	1	1	10330569	1999	[Effect of 2,4-D ecotoxicants on spermatogenesis and fertility of albino rats].	10330569	2,4-Dichlorophenoxyacetic Acid	Spermatogenesis	1		1
2,4-Dichlorophenoxyacetic Acid	Spermatogonia	1	1	11498271	2001	Induction of sister chromatid exchanges by 2,4-dichlorophenoxyacetic acid in somatic and germ cells of mice exposed in vivo.	11498271	2,4-Dichlorophenoxyacetic Acid	Spermatogonia	1		1
2,4-Dichlorophenoxyacetic Acid	Spermatogonia	0	1	16137705	2006	Evidence of apoptotic effects of 2,4-D and butachlor on walking catfish, Clarias batrachus, by transmission electron microscopy and DNA degradation studies.	16137705	2,4-Dichlorophenoxyacetic Acid	Spermatogonia	1		1
2,4-Dichlorophenoxyacetic Acid	Spermatozoa	1	1	10354001	1999	Toxicity of metals and pesticides using the sperm cell bioassay with the sea urchin Arbacia spatuligera.	10354001	2,4-Dichlorophenoxyacetic Acid	Spermatozoa	1		1
2,4-Dichlorophenoxyacetic Acid	Spermatozoa	1	1	15355714	2004	[Effect of 2,4-D isooctylester on sperms in tail of epididymis and HSP70 expression of testis tissue in rats].	15355714	2,4-Dichlorophenoxyacetic Acid	Spermatozoa	1		1
2,4-Dichlorophenoxyacetic Acid	Spermatozoa	1	1	1986284	1991	Study of reproductive function in persons occupationally exposed to 2,4-dichlorophenoxyacetic acid (2,4-D).	1986284	2,4-Dichlorophenoxyacetic Acid	Spermatozoa	1		1
2,4-Dichlorophenoxyacetic Acid	Spermatozoa	0	1	698414	1978	Reproductive success of hens and cockerels originating from eggs sprayed with 2,4-D, 2,4-5-T and picloram followed by early performance of their progency after a comparable in ovo exposure.	698414	2,4-Dichlorophenoxyacetic Acid	Spermatozoa	1		1
2,4-Dichlorophenoxyacetic Acid	Spermatozoa	1	1	7338944	1981	Male fertility, sister chromatid exchange, and germ cell toxicity following exposure to mixtures of chlorinated phenoxy acids containing 2,3,7,8-tetrachlorodibenzo-p-dioxin.	7338944	2,4-Dichlorophenoxyacetic Acid	Spermatozoa	1		1
2,4-Dichlorophenoxyacetic Acid	Spermatozoa	1	1	7338945	1981	Development and viability of offspring of male mice treated with chlorinated phenoxy acids and 2,3,7,8-tetrachlorodibenzo-p-dioxin.	7338945	2,4-Dichlorophenoxyacetic Acid	Spermatozoa	1		1
2,4-Dichlorophenoxyacetic Acid	Testis	1	1	23357564	2013	An evaluation of 2,4-dichlorophenoxyacetic acid in the Amphibian Metamorphosis Assay and the Fish Short-Term Reproduction Assay.	23357564	2,4-Dichlorophenoxyacetic Acid	Testis	1		1
2,4-Dichlorophenoxyacetic Acid	Testis	1	1	24072463	2013	An F1-extended one-generation reproductive toxicity study in Crl:CD(SD) rats with 2,4-dichlorophenoxyacetic acid.	24072463	2,4-Dichlorophenoxyacetic Acid	Testis	1		1
2,4-Dichlorophenoxyacetic Acid	Testis	0	1	698414	1978	Reproductive success of hens and cockerels originating from eggs sprayed with 2,4-D, 2,4-5-T and picloram followed by early performance of their progency after a comparable in ovo exposure.	698414	2,4-Dichlorophenoxyacetic Acid	Testis	1		1
2,4-Dichlorophenoxyacetic Acid	Testis	0	1	964617	1976	[Study of the effect of the herbicide 2,4-DM on the pregnant body, embryonic development on gonadal function in white rats].	964617	2,4-Dichlorophenoxyacetic Acid	Testis	1		1
2,4-dinitrotoluene	Sperm Count	1	1	3135640	1988	Reproductive toxicity of 2,4-dinitrotoluene in the rat.	3135640	2,4-dinitrotoluene	Sperm Count	1	1	1
2,4-dinitrotoluene	Spermatogenesis	1	1	3135640	1988	Reproductive toxicity of 2,4-dinitrotoluene in the rat.	3135640	2,4-dinitrotoluene	Spermatogenesis	1	1	1
2,4-dinitrotoluene	Spermatogenesis	0	1	6895726	1980	Lack of an indication of mutagenic effects of dinitrotoluenes and diaminotoluenes in mice.	6895726	2,4-dinitrotoluene	Spermatogenesis	1	1	1
2,4-dinitrotoluene	Spermatozoa	1	1	6386342	1984	Dinitrotoluene: acute toxicity, oncogenicity, genotoxicity, and metabolism.	6386342	2,4-dinitrotoluene	Spermatozoa	1	1	1
2,4-dinitrotoluene	Testis	1	1	3135640	1988	Reproductive toxicity of 2,4-dinitrotoluene in the rat.	3135640	2,4-dinitrotoluene	Testis	1	1	1
2-butanone oxime	Spermatogenesis	1	1	18161510	2008	Oxime silanes: structure/toxicity relationships.	18161510	2-butanone oxime	Spermatogenesis	1		1
2-butanone oxime	Testis	1	1	18161510	2008	Oxime silanes: structure/toxicity relationships.	18161510	2-butanone oxime	Testis	1		1
2-cyano-N-((ethylamino)carbonyl)-2-(methoxyimino)acetamide	Spermatozoa	1	1	11727791	2001	Factors affecting R6 fungicide toxicity on sea urchin fertilization and early development: roles of exposure routes and mixture components.	11727791	2-cyano-N-((ethylamino)carbonyl)-2-(methoxyimino)acetamide	Spermatozoa	1		1
2-ethylhexanoic acid	Genitalia, Male	1	1	8405783	1993	Effects of 2-ethylhexanoic acid on reproduction and postnatal development in Wistar rats.	8405783	2-ethylhexanoic acid	Genitalia, Male	1	1	1
2-ethylhexanoic acid	Sperm Motility	1	1	8405783	1993	Effects of 2-ethylhexanoic acid on reproduction and postnatal development in Wistar rats.	8405783	2-ethylhexanoic acid	Sperm Motility	1	1	1
2-Methyl-4-chlorophenoxyacetic Acid	Seminiferous Epithelium	0	1	966232	1976	Effect of sodium 2-methyl-4-chlorophenoxyacetate on spermatogenesis in the rat.	966232	2-Methyl-4-chlorophenoxyacetic Acid	Seminiferous Epithelium	1		1
2-Methyl-4-chlorophenoxyacetic Acid	Spermatogenesis	1	1	17159792	2006	Adverse effects of herbicide MCPA on dogs in a 90 day toxicological study.	17159792	2-Methyl-4-chlorophenoxyacetic Acid	Spermatogenesis	1		1
2-Methyl-4-chlorophenoxyacetic Acid	Spermatogenesis	0	1	966232	1976	Effect of sodium 2-methyl-4-chlorophenoxyacetate on spermatogenesis in the rat.	966232	2-Methyl-4-chlorophenoxyacetic Acid	Spermatogenesis	1		1
2-Methyl-4-chlorophenoxyacetic Acid	Testis	1	1	17159792	2006	Adverse effects of herbicide MCPA on dogs in a 90 day toxicological study.	17159792	2-Methyl-4-chlorophenoxyacetic Acid	Testis	1		1
2-Methyl-4-chlorophenoxyacetic Acid	Testis	0	1	966232	1976	Effect of sodium 2-methyl-4-chlorophenoxyacetate on spermatogenesis in the rat.	966232	2-Methyl-4-chlorophenoxyacetic Acid	Testis	1		1
4-nitrobenzoic acid	Epididymis	1	1	9114347	1997	Reproductive toxicology. p-Nitrobenzoic acid.	9114347	4-nitrobenzoic acid	Epididymis	1		1
4-nitrobenzoic acid	Testis	1	1	9114347	1997	Reproductive toxicology. p-Nitrobenzoic acid.	9114347	4-nitrobenzoic acid	Testis	1		1
4-octylphenol	Epididymis	1	1	16631297	2006	The toxic effects of 4-tert-octylphenol on the reproductive system of male rats.	16631297	4-octylphenol	Epididymis	1	1	1
4-octylphenol	Genitalia, Male	0	1	9460178	1998	A physiologically based approach to the study of bisphenol A and other estrogenic chemicals on the size of reproductive organs, daily sperm production, and behavior.	9460178	4-octylphenol	Genitalia, Male	1	1	1
4-octylphenol	Leydig Cells	0	1	8603575	1996	Expression of cytochrome P450 17alpha-hydroxylase/C17-20 lyase in the fetal rat testis is reduced by maternal exposure to exogenous estrogens.	8603575	4-octylphenol	Leydig Cells	1	1	1
4-octylphenol	Prostate	1	1	16631297	2006	The toxic effects of 4-tert-octylphenol on the reproductive system of male rats.	16631297	4-octylphenol	Prostate	1	1	1
4-octylphenol	Prostate	0	1	9074884	1997	Relative binding affinity-serum modified access (RBA-SMA) assay predicts the relative in vivo bioactivity of the xenoestrogens bisphenol A and octylphenol.	9074884	4-octylphenol	Prostate	1	1	1
4-octylphenol	Sertoli Cells	0	1	10875272	2000	Maternal exposure to octylphenol suppresses ovine fetal follicle-stimulating hormone secretion, testis size, and sertoli cell number.	10875272	4-octylphenol	Sertoli Cells	1	1	1
4-octylphenol	Sperm Count	1	1	16631297	2006	The toxic effects of 4-tert-octylphenol on the reproductive system of male rats.	16631297	4-octylphenol	Sperm Count	1	1	1
4-octylphenol	Sperm Count	0	1	9460178	1998	A physiologically based approach to the study of bisphenol A and other estrogenic chemicals on the size of reproductive organs, daily sperm production, and behavior.	9460178	4-octylphenol	Sperm Count	1	1	1
4-octylphenol	Sperm Motility	1	1	16631297	2006	The toxic effects of 4-tert-octylphenol on the reproductive system of male rats.	16631297	4-octylphenol	Sperm Motility	1	1	1
4-octylphenol	Spermatogenesis	1	1	16631297	2006	The toxic effects of 4-tert-octylphenol on the reproductive system of male rats.	16631297	4-octylphenol	Spermatogenesis	1	1	1
4-octylphenol	Spermatogenesis	1	1	8747020	1995	Gestational and lactational exposure of rats to xenoestrogens results in reduced testicular size and sperm production.	8747020	4-octylphenol	Spermatogenesis	1	1	1
4-octylphenol	Spermatozoa	1	1	11157813	2001	Effect of 4-octylphenol on germ cell number in cultured human fetal gonads.	11157813	4-octylphenol	Spermatozoa	1	1	1
4-octylphenol	Testis	0	1	10875272	2000	Maternal exposure to octylphenol suppresses ovine fetal follicle-stimulating hormone secretion, testis size, and sertoli cell number.	10875272	4-octylphenol	Testis	1	1	1
4-octylphenol	Testis	1	1	11157813	2001	Effect of 4-octylphenol on germ cell number in cultured human fetal gonads.	11157813	4-octylphenol	Testis	1	1	1
4-octylphenol	Testis	1	1	16631297	2006	The toxic effects of 4-tert-octylphenol on the reproductive system of male rats.	16631297	4-octylphenol	Testis	1	1	1
4-octylphenol	Testis	0	1	8603575	1996	Expression of cytochrome P450 17alpha-hydroxylase/C17-20 lyase in the fetal rat testis is reduced by maternal exposure to exogenous estrogens.	8603575	4-octylphenol	Testis	1	1	1
4-octylphenol	Testis	1	1	8747020	1995	Gestational and lactational exposure of rats to xenoestrogens results in reduced testicular size and sperm production.	8747020	4-octylphenol	Testis	1	1	1
4-octylphenol	Testis	0	1	9099904	1997	Maternal oestrogen/xenoestrogen exposure alters expression of steroidogenic factor-1 (SF-1/Ad4BP) in the fetal rat testis.	9099904	4-octylphenol	Testis	1	1	1
Acetaminophen	Adrenal Hyperplasia, Congenital	1	0	24104199	2014	MicroRNA-561 promotes acetaminophen-induced hepatotoxicity in HepG2 cells and primary human hepatocytes through downregulation of the nuclear receptor corepressor dosage-sensitive sex-reversal adrenal hypoplasia congenital critical region on the X chromosome, gene 1 (DAX-1).	24104199	Acetaminophen	Adrenal Hyperplasia, Congenital	1		1
Acetaminophen	Bladder Exstrophy	1	0	17184436	2007	Intravenous paracetamol for postoperative analgesia in a 4-day-old term neonate.	17184436	Acetaminophen	Bladder Exstrophy	1		1
Acetaminophen	Bladder Exstrophy	0	0	17897288	2007	Intravenous paracetamol: the 'Stockholm protocol' for postoperative analgesia of term and preterm neonates.	17897288	Acetaminophen	Bladder Exstrophy	1		1
Acetaminophen	Cryptorchidism	1	1	20805751	2010	Maternal use of acetaminophen, ibuprofen, and acetylsalicylic acid during pregnancy and risk of cryptorchidism.	20805751	Acetaminophen	Cryptorchidism	1		1
Acetaminophen	Cryptorchidism	0	1	22612476	2012	Paracetamol (acetaminophen), aspirin (acetylsalicylic acid) and indomethacin are anti-androgenic in the rat foetal testis.	22612476	Acetaminophen	Cryptorchidism	1		1
Acetaminophen	Cryptorchidism	1	1	22852293	2012	Paracetamol during pregnancy: no particular danger for the child.	22852293	Acetaminophen	Cryptorchidism	1		1
Acetaminophen	Cryptorchidism	1	1	24030937	2013	Paracetamol, aspirin, and indomethacin induce endocrine disturbances in the human fetal testis capable of interfering with testicular descent.	24030937	Acetaminophen	Cryptorchidism	1		1
Acetaminophen	Cryptorchidism	0	1	7911038	1994	[Pain control with paracetamol following inguinal herniorrhaphy or orchidopexy in childhood].	7911038	Acetaminophen	Cryptorchidism	1		1
Acetaminophen	Gonadal Dysgenesis	1	0	24104199	2014	MicroRNA-561 promotes acetaminophen-induced hepatotoxicity in HepG2 cells and primary human hepatocytes through downregulation of the nuclear receptor corepressor dosage-sensitive sex-reversal adrenal hypoplasia congenital critical region on the X chromosome, gene 1 (DAX-1).	24104199	Acetaminophen	Gonadal Dysgenesis	1		1
Acetaminophen	Hypospadias	0	1	15283825	2004	Evaluation of adding preoperative or postoperative rectal paracetamol to caudal bupivacaine for postoperative analgesia in children.	15283825	Acetaminophen	Hypospadias	1		1
Acetaminophen	Hypospadias	0	1	19260368	2008	[Control of postoperative pain in children undergoing hypospadias surgery: quasi-experimental controlled trial].	19260368	Acetaminophen	Hypospadias	1		1
Acetaminophen	Seminiferous Tubules	1	1	12499042	2002	Rat testicular structure and ultrastructure after paracetamol treatment.	12499042	Acetaminophen	Seminiferous Tubules	1		1
Acetaminophen	Sertoli Cells	1	1	12499042	2002	Rat testicular structure and ultrastructure after paracetamol treatment.	12499042	Acetaminophen	Sertoli Cells	1		1
Acetaminophen	Spermatids	1	1	12499042	2002	Rat testicular structure and ultrastructure after paracetamol treatment.	12499042	Acetaminophen	Spermatids	1		1
Acetaminophen	Spermatocytes	0	1	7418445	1980	Cytogenetical action of Paracetamol on meiotic cells of male mice.	7418445	Acetaminophen	Spermatocytes	1		1
Acetaminophen	Spermatogenesis	0	1	15935783	2005	Absence of mouse REC8 cohesin promotes synapsis of sister chromatids in meiosis.	15935783	Acetaminophen	Spermatogenesis	1		1
Acetaminophen	Spermatogenesis	1	1	6595979	1984	Effect of daily high doses of paracetamol given orally during spermatogenesis in the rat testes.	6595979	Acetaminophen	Spermatogenesis	1		1
Acetaminophen	Spermatogenesis	1	1	8520128	1995	Effects of acetaminophen and hydroxyurea on spermatogenesis and sperm chromatin structure in laboratory mice.	8520128	Acetaminophen	Spermatogenesis	1		1
Acetaminophen	Spermatozoa	1	1	12499042	2002	Rat testicular structure and ultrastructure after paracetamol treatment.	12499042	Acetaminophen	Spermatozoa	1		1
Acetaminophen	Spermatozoa	1	1	1601223	1992	Reproductive toxicity evaluation of acetaminophen in Swiss CD-1 mice using a continuous breeding protocol.	1601223	Acetaminophen	Spermatozoa	1		1
Acetaminophen	Spermatozoa	0	1	7418445	1980	Cytogenetical action of Paracetamol on meiotic cells of male mice.	7418445	Acetaminophen	Spermatozoa	1		1
Acetaminophen	Spermatozoa	1	1	8520128	1995	Effects of acetaminophen and hydroxyurea on spermatogenesis and sperm chromatin structure in laboratory mice.	8520128	Acetaminophen	Spermatozoa	1		1
Acetaminophen	Spermatozoa	1	1	9114318	1997	Reproductive toxicology. Acetaminophen.	9114318	Acetaminophen	Spermatozoa	1		1
Acetaminophen	Testis	1	1	12499042	2002	Rat testicular structure and ultrastructure after paracetamol treatment.	12499042	Acetaminophen	Testis	1		1
Acetaminophen	Testis	0	1	15935783	2005	Absence of mouse REC8 cohesin promotes synapsis of sister chromatids in meiosis.	15935783	Acetaminophen	Testis	1		1
Acetaminophen	Testis	0	1	22612476	2012	Paracetamol (acetaminophen), aspirin (acetylsalicylic acid) and indomethacin are anti-androgenic in the rat foetal testis.	22612476	Acetaminophen	Testis	1		1
Acetaminophen	Testis	1	1	24030937	2013	Paracetamol, aspirin, and indomethacin induce endocrine disturbances in the human fetal testis capable of interfering with testicular descent.	24030937	Acetaminophen	Testis	1		1
Acetaminophen	Testis	1	1	6595979	1984	Effect of daily high doses of paracetamol given orally during spermatogenesis in the rat testes.	6595979	Acetaminophen	Testis	1		1
Acetaminophen	Testis	1	1	8520128	1995	Effects of acetaminophen and hydroxyurea on spermatogenesis and sperm chromatin structure in laboratory mice.	8520128	Acetaminophen	Testis	1		1
Acetaminophen	Urogenital Abnormalities	0	0	16632811	2006	The analgesic efficacy of acetaminophen, ketoprofen, or their combination for pediatric surgical patients having soft tissue or orthopedic procedures.	16632811	Acetaminophen	Urogenital Abnormalities	1		1
Acetaminophen	Vas Deferens	1	1	8520128	1995	Effects of acetaminophen and hydroxyurea on spermatogenesis and sperm chromatin structure in laboratory mice.	8520128	Acetaminophen	Vas Deferens	1		1
acetamiprid	Spermatozoa	1	1	23922925	2013	Reproductive effects of two neonicotinoid insecticides on mouse sperm function and early embryonic development in vitro.	23922925	acetamiprid	Spermatozoa	1		1
acetochlor	Sperm Head	1	1	9393619	1997	Evaluation of the mutagenicity of acetochlor to male rat germ cells.	9393619	acetochlor	Sperm Head	1		1
acetochlor	Testis	1	1	9393619	1997	Evaluation of the mutagenicity of acetochlor to male rat germ cells.	9393619	acetochlor	Testis	1		1
Acrylamide	Epididymis	1	1	18572857	2008	[Subchronic exposure to acrylamide affects reproduction and testis endocrine function of rats].	18572857	Acrylamide	Epididymis	1		1
Acrylamide	Epididymis	1	1	19903525	2010	Reproductive toxicity of acrylamide-treated male rats.	19903525	Acrylamide	Epididymis	1		1
Acrylamide	Epididymis	1	1	20158387	2010	Enhanced fat consumption potentiates acrylamide-induced oxidative stress in epididymis and epididymal sperm and effect spermatogenesis in mice.	20158387	Acrylamide	Epididymis	1		1
Acrylamide	Epididymis	1	1	20554629	2010	Enhanced role of elaidic acid on acrylamide-induced oxidative stress in epididymis and epididymal sperm that contributed to the impairment of spermatogenesis in mice.	20554629	Acrylamide	Epididymis	1		1
Acrylamide	Epididymis	1	1	20705380	2010	The effects of acrylamide on sperm parameters and membrane integrity of epididymal spermatozoa in mice.	20705380	Acrylamide	Epididymis	1		1
Acrylamide	Epididymis	1	1	21415092	2011	Toxicological effects of acrylamide on the reproductive system of weaning male rats.	21415092	Acrylamide	Epididymis	1		1
Acrylamide	Epididymis	1	1	2761561	1989	Acrylamide binding to the DNA and protamine of spermiogenic stages in the mouse and its relationship to genetic damage.	2761561	Acrylamide	Epididymis	1		1
Acrylamide	Genitalia, Male	1	1	18390183	2008	[Toxicity of acrylamide on male reproduction].	18390183	Acrylamide	Genitalia, Male	1		1
Acrylamide	Leydig Cells	1	1	15749267	2005	Toxicological effects of acrylamide on rat testicular gene expression profile.	15749267	Acrylamide	Leydig Cells	1		1
Acrylamide	Leydig Cells	1	1	18572857	2008	[Subchronic exposure to acrylamide affects reproduction and testis endocrine function of rats].	18572857	Acrylamide	Leydig Cells	1		1
Acrylamide	Leydig Cells	1	1	19903525	2010	Reproductive toxicity of acrylamide-treated male rats.	19903525	Acrylamide	Leydig Cells	1		1
Acrylamide	Prostate	1	1	21415092	2011	Toxicological effects of acrylamide on the reproductive system of weaning male rats.	21415092	Acrylamide	Prostate	1		1
Acrylamide	Seminiferous Tubules	1	1	19305978	2009	Limited lactational transfer of acrylamide to rat offspring on maternal oral administration during the gestation and lactation periods.	19305978	Acrylamide	Seminiferous Tubules	1		1
Acrylamide	Seminiferous Tubules	1	1	7520983	1994	The spermatid micronucleus test with the dissection technique detects the germ cell mutagenicity of acrylamide in rat meiotic cells.	7520983	Acrylamide	Seminiferous Tubules	1		1
Acrylamide	Sperm Count	1	1	15749267	2005	Toxicological effects of acrylamide on rat testicular gene expression profile.	15749267	Acrylamide	Sperm Count	1		1
Acrylamide	Sperm Count	1	1	18572857	2008	[Subchronic exposure to acrylamide affects reproduction and testis endocrine function of rats].	18572857	Acrylamide	Sperm Count	1		1
Acrylamide	Sperm Count	1	1	19696015	2010	Diet-induced obesity in male mice is associated with reduced fertility and potentiation of acrylamide-induced reproductive toxicity.	19696015	Acrylamide	Sperm Count	1		1
Acrylamide	Sperm Count	1	1	20158387	2010	Enhanced fat consumption potentiates acrylamide-induced oxidative stress in epididymis and epididymal sperm and effect spermatogenesis in mice.	20158387	Acrylamide	Sperm Count	1		1
Acrylamide	Sperm Count	1	1	9114314	1997	Reproductive toxicology. Acrylamide.	9114314	Acrylamide	Sperm Count	1		1
Acrylamide	Sperm Head	1	1	10820423	2000	Induction of micronuclei in bone marrow and sperm head abnormalities after combined exposure of mice to low doses of X-rays and acrylamide.	10820423	Acrylamide	Sperm Head	1		1
Acrylamide	Sperm Head	1	1	16280212	2006	Adduction of biomacromolecules with acrylamide (AA) in mice at environmental dose levels studied by accelerator mass spectrometry.	16280212	Acrylamide	Sperm Head	1		1
Acrylamide	Sperm Head	1	1	2761561	1989	Acrylamide binding to the DNA and protamine of spermiogenic stages in the mouse and its relationship to genetic damage.	2761561	Acrylamide	Sperm Head	1		1
Acrylamide	Sperm Motility	1	1	10719038	2000	1-Aminobenzotriazole inhibits acrylamide-induced dominant lethal effects in spermatids of male mice.	10719038	Acrylamide	Sperm Motility	1		1
Acrylamide	Sperm Motility	1	1	10825678	2000	Relationship between acrylamide reproductive and neurotoxicity in male rats.	10825678	Acrylamide	Sperm Motility	1		1
Acrylamide	Sperm Motility	1	1	18572857	2008	[Subchronic exposure to acrylamide affects reproduction and testis endocrine function of rats].	18572857	Acrylamide	Sperm Motility	1		1
Acrylamide	Sperm Motility	1	1	19696015	2010	Diet-induced obesity in male mice is associated with reduced fertility and potentiation of acrylamide-induced reproductive toxicity.	19696015	Acrylamide	Sperm Motility	1		1
Acrylamide	Sperm Motility	1	1	20158387	2010	Enhanced fat consumption potentiates acrylamide-induced oxidative stress in epididymis and epididymal sperm and effect spermatogenesis in mice.	20158387	Acrylamide	Sperm Motility	1		1
Acrylamide	Sperm Motility	1	1	20705380	2010	The effects of acrylamide on sperm parameters and membrane integrity of epididymal spermatozoa in mice.	20705380	Acrylamide	Sperm Motility	1		1
Acrylamide	Sperm Tail	1	1	16280212	2006	Adduction of biomacromolecules with acrylamide (AA) in mice at environmental dose levels studied by accelerator mass spectrometry.	16280212	Acrylamide	Sperm Tail	1		1
Acrylamide	Spermatids	1	1	10719038	2000	1-Aminobenzotriazole inhibits acrylamide-induced dominant lethal effects in spermatids of male mice.	10719038	Acrylamide	Spermatids	1		1
Acrylamide	Spermatids	0	1	1373224	1992	Kinetochore-staining of spermatid micronuclei: studies of mice treated with X-radiation or acrylamide.	1373224	Acrylamide	Spermatids	1		1
Acrylamide	Spermatids	1	1	15162050	2004	Heritable translocations induced by dermal exposure of male mice to acrylamide.	15162050	Acrylamide	Spermatids	1		1
Acrylamide	Spermatids	1	1	20026424	2010	In vitro investigations of glycidamide-induced DNA lesions in mouse male germ cells and in mouse and human lymphocytes.	20026424	Acrylamide	Spermatids	1		1
Acrylamide	Spermatids	1	1	7520982	1994	Increased frequencies of micronuclei in early spermatids of rats following exposure of young primary spermatocytes to acrylamide.	7520982	Acrylamide	Spermatids	1		1
Acrylamide	Spermatids	1	1	7520983	1994	The spermatid micronucleus test with the dissection technique detects the germ cell mutagenicity of acrylamide in rat meiotic cells.	7520983	Acrylamide	Spermatids	1		1
Acrylamide	Spermatids	1	1	7520984	1994	Weak genotoxicity of acrylamide on premeiotic and somatic cells of the mouse.	7520984	Acrylamide	Spermatids	1		1
Acrylamide	Spermatids	1	1	7520986	1994	Dose response for heritable translocations induced by acrylamide in spermatids of mice.	7520986	Acrylamide	Spermatids	1		1
Acrylamide	Spermatocytes	1	1	1396605	1992	Tissue-specific genotoxic effects of acrylamide and acrylonitrile.	1396605	Acrylamide	Spermatocytes	1		1
Acrylamide	Spermatocytes	1	1	7520982	1994	Increased frequencies of micronuclei in early spermatids of rats following exposure of young primary spermatocytes to acrylamide.	7520982	Acrylamide	Spermatocytes	1		1
Acrylamide	Spermatocytes	1	1	7520983	1994	The spermatid micronucleus test with the dissection technique detects the germ cell mutagenicity of acrylamide in rat meiotic cells.	7520983	Acrylamide	Spermatocytes	1		1
Acrylamide	Spermatocytes	1	1	7680759	1993	Perturbation of cell division by acrylamide in vitro and in vivo.	7680759	Acrylamide	Spermatocytes	1		1
Acrylamide	Spermatocytes	0	1	8628325	1996	Induction of hypoploidy and cell cycle delay by acrylamide in somatic and germinal cells of male mice.	8628325	Acrylamide	Spermatocytes	1		1
Acrylamide	Spermatogenesis	1	1	10378466	1999	Acrylamide causes preimplantation abnormalities in embryos and induces chromatin-adducts in male germ cells of mice.	10378466	Acrylamide	Spermatogenesis	1		1
Acrylamide	Spermatogenesis	1	1	18390183	2008	[Toxicity of acrylamide on male reproduction].	18390183	Acrylamide	Spermatogenesis	1		1
Acrylamide	Spermatogenesis	1	1	18930949	2009	Chromosomal mosaicism in mouse two-cell embryos after paternal exposure to acrylamide.	18930949	Acrylamide	Spermatogenesis	1		1
Acrylamide	Spermatogenesis	1	1	20036867	2010	Acrylamide disturbs genomic imprinting during spermatogenesis.	20036867	Acrylamide	Spermatogenesis	1		1
Acrylamide	Spermatogenesis	1	1	20158387	2010	Enhanced fat consumption potentiates acrylamide-induced oxidative stress in epididymis and epididymal sperm and effect spermatogenesis in mice.	20158387	Acrylamide	Spermatogenesis	1		1
Acrylamide	Spermatogenesis	1	1	20554629	2010	Enhanced role of elaidic acid on acrylamide-induced oxidative stress in epididymis and epididymal sperm that contributed to the impairment of spermatogenesis in mice.	20554629	Acrylamide	Spermatogenesis	1		1
Acrylamide	Spermatogenesis	1	1	2209570	1990	Acrylamide exposure induces a delayed unscheduled DNA synthesis in germ cells of male mice that is correlated with the temporal pattern of adduct formation in testis DNA.	2209570	Acrylamide	Spermatogenesis	1		1
Acrylamide	Spermatogenesis	1	1	22610608	2012	Chronic exposure to acrylamide induces DNA damage in male germ cells of mice.	22610608	Acrylamide	Spermatogenesis	1		1
Acrylamide	Spermatogenesis	1	1	2761561	1989	Acrylamide binding to the DNA and protamine of spermiogenic stages in the mouse and its relationship to genetic damage.	2761561	Acrylamide	Spermatogenesis	1		1
Acrylamide	Spermatogenesis	1	1	3371457	1988	Histological changes of acrylamide-induced testicular lesions in mice.	3371457	Acrylamide	Spermatogenesis	1		1
Acrylamide	Spermatogenesis	1	1	7520985	1994	Acrylamide-induced chromosomal damage in male mouse germ cells detected by cytogenetic analysis of one-cell zygotes.	7520985	Acrylamide	Spermatogenesis	1		1
Acrylamide	Spermatogenesis	0	1	8628325	1996	Induction of hypoploidy and cell cycle delay by acrylamide in somatic and germinal cells of male mice.	8628325	Acrylamide	Spermatogenesis	1		1
Acrylamide	Spermatogenesis	1	1	9435882	1997	Induction of chromosomal aberrations in mouse zygotes by acrylamide treatment of male germ cells and their correlation with dominant lethality and heritable translocations.	9435882	Acrylamide	Spermatogenesis	1		1
Acrylamide	Spermatogonia	1	1	1383787	1992	Reevaluation of the induction of specific-locus mutations in spermatogonia of the mouse by acrylamide.	1383787	Acrylamide	Spermatogonia	1		1
Acrylamide	Spermatogonia	1	1	7520983	1994	The spermatid micronucleus test with the dissection technique detects the germ cell mutagenicity of acrylamide in rat meiotic cells.	7520983	Acrylamide	Spermatogonia	1		1
Acrylamide	Spermatogonia	1	1	7520984	1994	Weak genotoxicity of acrylamide on premeiotic and somatic cells of the mouse.	7520984	Acrylamide	Spermatogonia	1		1
Acrylamide	Spermatozoa	0	1	10229918	1999	Detection of aneuploidy by multicolor FISH in mouse sperm after in vivo treatment with acrylamide, colchicine, diazepam or thiabendazole.	10229918	Acrylamide	Spermatozoa	1		1
Acrylamide	Spermatozoa	1	1	12507653	2003	Effects of acrylamide on rodent reproductive performance.	12507653	Acrylamide	Spermatozoa	1		1
Acrylamide	Spermatozoa	1	1	15162050	2004	Heritable translocations induced by dermal exposure of male mice to acrylamide.	15162050	Acrylamide	Spermatozoa	1		1
Acrylamide	Spermatozoa	1	1	15668104	2005	Transmitted mutational events induced in mouse germ cells following acrylamide or glycidamide exposure.	15668104	Acrylamide	Spermatozoa	1		1
Acrylamide	Spermatozoa	1	1	15749267	2005	Toxicological effects of acrylamide on rat testicular gene expression profile.	15749267	Acrylamide	Spermatozoa	1		1
Acrylamide	Spermatozoa	1	1	1601219	1992	Acrylamide: dermal exposure produces genetic damage in male mouse germ cells.	1601219	Acrylamide	Spermatozoa	1		1
Acrylamide	Spermatozoa	1	1	18572857	2008	[Subchronic exposure to acrylamide affects reproduction and testis endocrine function of rats].	18572857	Acrylamide	Spermatozoa	1		1
Acrylamide	Spermatozoa	1	1	19903525	2010	Reproductive toxicity of acrylamide-treated male rats.	19903525	Acrylamide	Spermatozoa	1		1
Acrylamide	Spermatozoa	1	1	2000095	1991	Induction of specific-locus mutations in male germ cells of the mouse by acrylamide monomer.	2000095	Acrylamide	Spermatozoa	1		1
Acrylamide	Spermatozoa	1	1	20158387	2010	Enhanced fat consumption potentiates acrylamide-induced oxidative stress in epididymis and epididymal sperm and effect spermatogenesis in mice.	20158387	Acrylamide	Spermatozoa	1		1
Acrylamide	Spermatozoa	1	1	20554629	2010	Enhanced role of elaidic acid on acrylamide-induced oxidative stress in epididymis and epididymal sperm that contributed to the impairment of spermatogenesis in mice.	20554629	Acrylamide	Spermatozoa	1		1
Acrylamide	Spermatozoa	1	1	20705380	2010	The effects of acrylamide on sperm parameters and membrane integrity of epididymal spermatozoa in mice.	20705380	Acrylamide	Spermatozoa	1		1
Acrylamide	Spermatozoa	1	1	21196355	2011	Acrylamide in health and disease.	21196355	Acrylamide	Spermatozoa	1		1
Acrylamide	Spermatozoa	1	1	21415092	2011	Toxicological effects of acrylamide on the reproductive system of weaning male rats.	21415092	Acrylamide	Spermatozoa	1		1
Acrylamide	Spermatozoa	1	1	2209570	1990	Acrylamide exposure induces a delayed unscheduled DNA synthesis in germ cells of male mice that is correlated with the temporal pattern of adduct formation in testis DNA.	2209570	Acrylamide	Spermatozoa	1		1
Acrylamide	Spermatozoa	1	1	22610608	2012	Chronic exposure to acrylamide induces DNA damage in male germ cells of mice.	22610608	Acrylamide	Spermatozoa	1		1
Acrylamide	Spermatozoa	0	1	2707253	1989	The effects of acrylamide on mouse germ-line and somatic cell chromosomes.	2707253	Acrylamide	Spermatozoa	1		1
Acrylamide	Spermatozoa	1	1	3200258	1988	Clastogenic effects of acrylamide in mouse bone marrow cells.	3200258	Acrylamide	Spermatozoa	1		1
Acrylamide	Spermatozoa	1	1	3325746	1987	Comparison of the dominant lethal effects of acrylonitrile and acrylamide in male Fischer 344 rats.	3325746	Acrylamide	Spermatozoa	1		1
Acrylamide	Spermatozoa	1	1	3941677	1986	Dominant lethal effects of acrylamide in male mice.	3941677	Acrylamide	Spermatozoa	1		1
Acrylamide	Spermatozoa	1	1	7623872	1995	Acrylamide: a review of its genotoxicity and an assessment of heritable genetic risk.	7623872	Acrylamide	Spermatozoa	1		1
Acrylamide	Spermatozoa	1	1	9057886	1997	Somatic and germ cell mutagenesis in lambda lacZ transgenic mice treated with acrylamide or ethylnitrosourea.	9057886	Acrylamide	Spermatozoa	1		1
Acrylamide	Spermatozoa	1	1	9435882	1997	Induction of chromosomal aberrations in mouse zygotes by acrylamide treatment of male germ cells and their correlation with dominant lethality and heritable translocations.	9435882	Acrylamide	Spermatozoa	1		1
Acrylamide	Testis	1	1	15749267	2005	Toxicological effects of acrylamide on rat testicular gene expression profile.	15749267	Acrylamide	Testis	1		1
Acrylamide	Testis	1	1	18303180	2008	Pathological assessment of the nervous and male reproductive systems of rat offspring exposed maternally to acrylamide during the gestation and lactation periods - a preliminary study.	18303180	Acrylamide	Testis	1		1
Acrylamide	Testis	1	1	18572857	2008	[Subchronic exposure to acrylamide affects reproduction and testis endocrine function of rats].	18572857	Acrylamide	Testis	1		1
Acrylamide	Testis	1	1	19696015	2010	Diet-induced obesity in male mice is associated with reduced fertility and potentiation of acrylamide-induced reproductive toxicity.	19696015	Acrylamide	Testis	1		1
Acrylamide	Testis	1	1	19903525	2010	Reproductive toxicity of acrylamide-treated male rats.	19903525	Acrylamide	Testis	1		1
Acrylamide	Testis	1	1	21415092	2011	Toxicological effects of acrylamide on the reproductive system of weaning male rats.	21415092	Acrylamide	Testis	1		1
Acrylamide	Testis	1	1	2209570	1990	Acrylamide exposure induces a delayed unscheduled DNA synthesis in germ cells of male mice that is correlated with the temporal pattern of adduct formation in testis DNA.	2209570	Acrylamide	Testis	1		1
Acrylamide	Testis	1	1	22610608	2012	Chronic exposure to acrylamide induces DNA damage in male germ cells of mice.	22610608	Acrylamide	Testis	1		1
Acrylamide	Testis	1	1	3371457	1988	Histological changes of acrylamide-induced testicular lesions in mice.	3371457	Acrylamide	Testis	1		1
Acrylamide	Testis	1	1	7520982	1994	Increased frequencies of micronuclei in early spermatids of rats following exposure of young primary spermatocytes to acrylamide.	7520982	Acrylamide	Testis	1		1
Acrylamide	Testis	1	1	7520985	1994	Acrylamide-induced chromosomal damage in male mouse germ cells detected by cytogenetic analysis of one-cell zygotes.	7520985	Acrylamide	Testis	1		1
Acrylamide	Vas Deferens	1	1	2761561	1989	Acrylamide binding to the DNA and protamine of spermiogenic stages in the mouse and its relationship to genetic damage.	2761561	Acrylamide	Vas Deferens	1		1
alachlor	Sperm Count	1	1	17049205	2007	In vitro alachlor effects on reactive oxygen species generation, motility patterns and apoptosis markers in human spermatozoa.	17049205	alachlor	Sperm Count	1		1
alachlor	Sperm Motility	1	1	17049205	2007	In vitro alachlor effects on reactive oxygen species generation, motility patterns and apoptosis markers in human spermatozoa.	17049205	alachlor	Sperm Motility	1		1
alachlor	Spermatozoa	1	1	17049205	2007	In vitro alachlor effects on reactive oxygen species generation, motility patterns and apoptosis markers in human spermatozoa.	17049205	alachlor	Spermatozoa	1		1
Aldrin	Sperm Count	0	1	3142959	1988	Effect of aldrin on spermatogenesis, plasma gonadotrophins and testosterone, and testicular testosterone in the rat.	3142959	Aldrin	Sperm Count	1		1
Aldrin	Spermatogenesis	0	1	3142959	1988	Effect of aldrin on spermatogenesis, plasma gonadotrophins and testosterone, and testicular testosterone in the rat.	3142959	Aldrin	Spermatogenesis	1		1
Aldrin	Testis	1	1	1605732	1992	Evaluation of prenatal aldrin intoxication in rats.	1605732	Aldrin	Testis	1		1
Aldrin	Testis	0	1	3142959	1988	Effect of aldrin on spermatogenesis, plasma gonadotrophins and testosterone, and testicular testosterone in the rat.	3142959	Aldrin	Testis	1		1
Aspirin	Adrenal Hyperplasia, Congenital	1	1	11731682	2001	Index of suspicion.	11731682	Aspirin	Adrenal Hyperplasia, Congenital	1		1
Aspirin	Adrenogenital Syndrome	0	0	14157420	1964	[CLINICAL SIGNIFICANCE OF FEVER-PRODUCING STEROIDS].	14157420	Aspirin	Adrenogenital Syndrome	1		1
Aspirin	Cryptorchidism	1	1	20805751	2010	Maternal use of acetaminophen, ibuprofen, and acetylsalicylic acid during pregnancy and risk of cryptorchidism.	20805751	Aspirin	Cryptorchidism	1		1
Aspirin	Cryptorchidism	0	1	22612476	2012	Paracetamol (acetaminophen), aspirin (acetylsalicylic acid) and indomethacin are anti-androgenic in the rat foetal testis.	22612476	Aspirin	Cryptorchidism	1		1
Aspirin	Cryptorchidism	1	1	24030937	2013	Paracetamol, aspirin, and indomethacin induce endocrine disturbances in the human fetal testis capable of interfering with testicular descent.	24030937	Aspirin	Cryptorchidism	1		1
Aspirin	Epididymis	0	1	10746868	2000	Functional activity of mouse sperm was not affected by low doses of aspirin-like drugs.	10746868	Aspirin	Epididymis	1		1
Aspirin	Epididymis	0	1	4399	1975	The effect of prostaglandins and prostaglandin inhibitors on spermatogenesis.	4399	Aspirin	Epididymis	1		1
Aspirin	Genitalia, Male	1	1	1771593	1991	Reversible effects of triamcinolone and lack of effects with aspirin or L-656,224 on external genitalia of male Sprague-Dawley rats exposed in utero.	1771593	Aspirin	Genitalia, Male	1		1
Aspirin	Genitalia, Male	0	1	3265382	1988	Effects of acetylsalicylic acid on reproductive organs of adolescent male rats.	3265382	Aspirin	Genitalia, Male	1		1
Aspirin	Hypospadias	1	1	1771593	1991	Reversible effects of triamcinolone and lack of effects with aspirin or L-656,224 on external genitalia of male Sprague-Dawley rats exposed in utero.	1771593	Aspirin	Hypospadias	1		1
Aspirin	Leydig Cells	0	1	646143	1978	Antispermatogenic effect of aspirin and its prevention by prostaglandin E2.	646143	Aspirin	Leydig Cells	1		1
Aspirin	Prostate	0	1	18094213	2008	Noninvasive quantitation of drug concentration in prostate and seminal vesicles: improvement and validation with desipramine and aspirin.	18094213	Aspirin	Prostate	1		1
Aspirin	Seminal Vesicles	0	1	18094213	2008	Noninvasive quantitation of drug concentration in prostate and seminal vesicles: improvement and validation with desipramine and aspirin.	18094213	Aspirin	Seminal Vesicles	1		1
Aspirin	Seminal Vesicles	0	1	4399	1975	The effect of prostaglandins and prostaglandin inhibitors on spermatogenesis.	4399	Aspirin	Seminal Vesicles	1		1
Aspirin	Seminiferous Tubules	0	1	33922	1978	A quantitative study of the effects of acetylsalicylic acid on spermatogenesis and organs of the rat.	33922	Aspirin	Seminiferous Tubules	1		1
Aspirin	Sertoli Cells	0	1	4399	1975	The effect of prostaglandins and prostaglandin inhibitors on spermatogenesis.	4399	Aspirin	Sertoli Cells	1		1
Aspirin	Sertoli Cells	0	1	4461128	1974	[Prevention of the development of post-traumatic testicular atrophy in rats by administering aspirin].	4461128	Aspirin	Sertoli Cells	1		1
Aspirin	Sertoli Cells	0	1	646143	1978	Antispermatogenic effect of aspirin and its prevention by prostaglandin E2.	646143	Aspirin	Sertoli Cells	1		1
Aspirin	Sperm Count	0	1	12586492	2003	Effects of acetylsalicylic acid and metamizol on hyaluronidase activity and sperm characteristics in rams.	12586492	Aspirin	Sperm Count	1		1
Aspirin	Sperm Count	0	1	12690678	2002	The effect of ethanol on spermatogenesis and fertility in male Sprague-Dawley rats pretreated with acetylsalicylic acid.	12690678	Aspirin	Sperm Count	1		1
Aspirin	Sperm Count	0	1	3265382	1988	Effects of acetylsalicylic acid on reproductive organs of adolescent male rats.	3265382	Aspirin	Sperm Count	1		1
Aspirin	Sperm Motility	0	1	12586492	2003	Effects of acetylsalicylic acid and metamizol on hyaluronidase activity and sperm characteristics in rams.	12586492	Aspirin	Sperm Motility	1		1
Aspirin	Sperm Motility	0	1	12690678	2002	The effect of ethanol on spermatogenesis and fertility in male Sprague-Dawley rats pretreated with acetylsalicylic acid.	12690678	Aspirin	Sperm Motility	1		1
Aspirin	Sperm Motility	0	1	3265382	1988	Effects of acetylsalicylic acid on reproductive organs of adolescent male rats.	3265382	Aspirin	Sperm Motility	1		1
Aspirin	Spermatids	0	1	646143	1978	Antispermatogenic effect of aspirin and its prevention by prostaglandin E2.	646143	Aspirin	Spermatids	1		1
Aspirin	Spermatids	0	1	7440017	1980	Effect of aspirin on spermatogenesis in mature and immature rats.	7440017	Aspirin	Spermatids	1		1
Aspirin	Spermatocytes	0	1	33922	1978	A quantitative study of the effects of acetylsalicylic acid on spermatogenesis and organs of the rat.	33922	Aspirin	Spermatocytes	1		1
Aspirin	Spermatocytes	0	1	4399	1975	The effect of prostaglandins and prostaglandin inhibitors on spermatogenesis.	4399	Aspirin	Spermatocytes	1		1
Aspirin	Spermatocytes	0	1	7440017	1980	Effect of aspirin on spermatogenesis in mature and immature rats.	7440017	Aspirin	Spermatocytes	1		1
Aspirin	Spermatogenesis	0	1	12690678	2002	The effect of ethanol on spermatogenesis and fertility in male Sprague-Dawley rats pretreated with acetylsalicylic acid.	12690678	Aspirin	Spermatogenesis	1		1
Aspirin	Spermatogenesis	0	1	33922	1978	A quantitative study of the effects of acetylsalicylic acid on spermatogenesis and organs of the rat.	33922	Aspirin	Spermatogenesis	1		1
Aspirin	Spermatogenesis	0	1	4399	1975	The effect of prostaglandins and prostaglandin inhibitors on spermatogenesis.	4399	Aspirin	Spermatogenesis	1		1
Aspirin	Spermatogenesis	0	1	4461128	1974	[Prevention of the development of post-traumatic testicular atrophy in rats by administering aspirin].	4461128	Aspirin	Spermatogenesis	1		1
Aspirin	Spermatogenesis	1	1	477965	1979	[Gonadotoxic action of acetylsalicylic acid].	477965	Aspirin	Spermatogenesis	1		1
Aspirin	Spermatogenesis	0	1	646143	1978	Antispermatogenic effect of aspirin and its prevention by prostaglandin E2.	646143	Aspirin	Spermatogenesis	1		1
Aspirin	Spermatogenesis	0	1	7440017	1980	Effect of aspirin on spermatogenesis in mature and immature rats.	7440017	Aspirin	Spermatogenesis	1		1
Aspirin	Spermatogonia	0	1	4399	1975	The effect of prostaglandins and prostaglandin inhibitors on spermatogenesis.	4399	Aspirin	Spermatogonia	1		1
Aspirin	Spermatozoa	0	1	10746868	2000	Functional activity of mouse sperm was not affected by low doses of aspirin-like drugs.	10746868	Aspirin	Spermatozoa	1		1
Aspirin	Spermatozoa	0	1	12586492	2003	Effects of acetylsalicylic acid and metamizol on hyaluronidase activity and sperm characteristics in rams.	12586492	Aspirin	Spermatozoa	1		1
Aspirin	Spermatozoa	0	1	12872976	2003	Effect of acetyl salicylic acid in drinking water on reproductive performance of Japanese quail (Coturnix coturnix japonica).	12872976	Aspirin	Spermatozoa	1		1
Aspirin	Spermatozoa	0	1	22974612	2012	Comparison of the protective effect of dipyridamole and acetylsalicylic acid on long-term histologic damage in a rat model of testicular ischemia-reperfusion injury.	22974612	Aspirin	Spermatozoa	1		1
Aspirin	Spermatozoa	0	1	3265382	1988	Effects of acetylsalicylic acid on reproductive organs of adolescent male rats.	3265382	Aspirin	Spermatozoa	1		1
Aspirin	Spermatozoa	0	1	9471925	1997	[Modulation of peritoneal macrophage function: effect of selected drugs on their activity and sperm phagocytosis].	9471925	Aspirin	Spermatozoa	1		1
Aspirin	Testis	0	1	22612476	2012	Paracetamol (acetaminophen), aspirin (acetylsalicylic acid) and indomethacin are anti-androgenic in the rat foetal testis.	22612476	Aspirin	Testis	1		1
Aspirin	Testis	0	1	22974612	2012	Comparison of the protective effect of dipyridamole and acetylsalicylic acid on long-term histologic damage in a rat model of testicular ischemia-reperfusion injury.	22974612	Aspirin	Testis	1		1
Aspirin	Testis	1	1	24030937	2013	Paracetamol, aspirin, and indomethacin induce endocrine disturbances in the human fetal testis capable of interfering with testicular descent.	24030937	Aspirin	Testis	1		1
Aspirin	Testis	0	1	3265382	1988	Effects of acetylsalicylic acid on reproductive organs of adolescent male rats.	3265382	Aspirin	Testis	1		1
Aspirin	Testis	0	1	33922	1978	A quantitative study of the effects of acetylsalicylic acid on spermatogenesis and organs of the rat.	33922	Aspirin	Testis	1		1
Aspirin	Testis	0	1	3666819	1987	In vitro effect of aspirin on NADPH producing pathway in developing human fetus.	3666819	Aspirin	Testis	1		1
Aspirin	Testis	0	1	4399	1975	The effect of prostaglandins and prostaglandin inhibitors on spermatogenesis.	4399	Aspirin	Testis	1		1
Aspirin	Testis	0	1	4461128	1974	[Prevention of the development of post-traumatic testicular atrophy in rats by administering aspirin].	4461128	Aspirin	Testis	1		1
Aspirin	Testis	1	1	477965	1979	[Gonadotoxic action of acetylsalicylic acid].	477965	Aspirin	Testis	1		1
Aspirin	Testis	0	1	646143	1978	Antispermatogenic effect of aspirin and its prevention by prostaglandin E2.	646143	Aspirin	Testis	1		1
Aspirin	Testis	0	1	7420204	1980	Effects of aspirin and related drugs in vitamin E-deficient rats.	7420204	Aspirin	Testis	1		1
Aspirin	Testis	0	1	7440017	1980	Effect of aspirin on spermatogenesis in mature and immature rats.	7440017	Aspirin	Testis	1		1
Atrazine	Disorders of Sex Development	1	1	11960004	2002	Hermaphroditic, demasculinized frogs after exposure to the herbicide atrazine at low ecologically relevant doses.	11960004	Atrazine	Disorders of Sex Development	1	1	1
Atrazine	Disorders of Sex Development	1	1	11961511	2002	Frogs put in the gender blender by America's favourite herbicide.	11961511	Atrazine	Disorders of Sex Development	1	1	1
Atrazine	Disorders of Sex Development	1	1	11964448	2002	Amphibian decline. Ubiquitous herbicide emasculates frogs.	11964448	Atrazine	Disorders of Sex Development	1	1	1
Atrazine	Disorders of Sex Development	1	1	12410298	2002	Herbicides: feminization of male frogs in the wild.	12410298	Atrazine	Disorders of Sex Development	1	1	1
Atrazine	Disorders of Sex Development	1	1	12411672	2002	Amphibian declines. Conflict brewing over herbicide's link to frog deformities.	12411672	Atrazine	Disorders of Sex Development	1	1	1
Atrazine	Disorders of Sex Development	1	1	12558173	2003	Response of larval Xenopus laevis to atrazine: assessment of growth, metamorphosis, and gonadal and laryngeal morphology.	12558173	Atrazine	Disorders of Sex Development	1	1	1
Atrazine	Disorders of Sex Development	1	1	12676617	2003	Atrazine-induced hermaphroditism at 0.1 ppb in American leopard frogs (Rana pipiens): laboratory and field evidence.	12676617	Atrazine	Disorders of Sex Development	1	1	1
Atrazine	Disorders of Sex Development	1	1	16300839	2006	Atrazine concentrations, gonadal gross morphology and histology in ranid frogs collected in Michigan agricultural areas.	16300839	Atrazine	Disorders of Sex Development	1	1	1
Atrazine	Disorders of Sex Development	1	1	16818259	2006	Characterization of atrazine-induced gonadal malformations in African clawed frogs (Xenopus laevis) and comparisons with effects of an androgen antagonist (cyproterone acetate) and exogenous estrogen (17beta-estradiol): Support for the demasculinization/feminization hypothesis.	16818259	Atrazine	Disorders of Sex Development	1	1	1
Atrazine	Disorders of Sex Development	1	1	23494929	2013	Case-control study of maternal residential atrazine exposure and male genital malformations.	23494929	Atrazine	Disorders of Sex Development	1	1	1
Atrazine	Epididymis	1	1	10641017	2000	Disorders of male rat reproductive tract under the influence of atrazine.	10641017	Atrazine	Epididymis	1	1	1
Atrazine	Epididymis	1	1	19672647	2010	Changes in sperm characteristics and induction of oxidative stress in the testis and epididymis of experimental rats by a herbicide, atrazine.	19672647	Atrazine	Epididymis	1	1	1
Atrazine	Epididymis	1	1	20083397	2011	Selenium provides protection to the liver but not the reproductive organs in an atrazine-model of experimental toxicity.	20083397	Atrazine	Epididymis	1	1	1
Atrazine	Epididymis	1	1	20727709	2010	Effects of prenatal exposure to a low dose atrazine metabolite mixture on pubertal timing and prostate development of male Long-Evans rats.	20727709	Atrazine	Epididymis	1	1	1
Atrazine	Foreskin	1	1	20727709	2010	Effects of prenatal exposure to a low dose atrazine metabolite mixture on pubertal timing and prostate development of male Long-Evans rats.	20727709	Atrazine	Foreskin	1	1	1
Atrazine	Genitalia, Male	1	1	10641017	2000	Disorders of male rat reproductive tract under the influence of atrazine.	10641017	Atrazine	Genitalia, Male	1	1	1
Atrazine	Genitalia, Male	1	1	17204298	2007	Atrazine-induced reproductive tract alterations after transplacental and/or lactational exposure in male Long-Evans rats.	17204298	Atrazine	Genitalia, Male	1	1	1
Atrazine	Genitalia, Male	1	1	17978342	2008	Gestational exposure to atrazine: effects on the postnatal development of male offspring.	17978342	Atrazine	Genitalia, Male	1	1	1
Atrazine	Genitalia, Male	1	1	20083397	2011	Selenium provides protection to the liver but not the reproductive organs in an atrazine-model of experimental toxicity.	20083397	Atrazine	Genitalia, Male	1	1	1
Atrazine	Genitalia, Male	1	1	21530639	2011	Gestational atrazine exposure: effects on male reproductive development and metabolite distribution in the dam, fetus, and neonate.	21530639	Atrazine	Genitalia, Male	1	1	1
Atrazine	Genitalia, Male	1	1	22897171	2013	Quercetin exacerbates the effects of subacute treatment of atrazine on reproductive tissue antioxidant defence system, lipid peroxidation and sperm quality in rats.	22897171	Atrazine	Genitalia, Male	1	1	1
Atrazine	Genitalia, Male	1	1	7884143	1994	Effects of atrazine on reproductive performance in the rat.	7884143	Atrazine	Genitalia, Male	1	1	1
Atrazine	Gonadal Dysgenesis	1	1	12410298	2002	Herbicides: feminization of male frogs in the wild.	12410298	Atrazine	Gonadal Dysgenesis	1	1	1
Atrazine	Hypospadias	1	1	17926863	2007	[The establishment of hypospadias rat model and embryoteratogenic test of Atrazine].	17926863	Atrazine	Hypospadias	1	1	1
Atrazine	Prostate	1	1	10568700	1999	Maternal exposure to atrazine during lactation suppresses suckling-induced prolactin release and results in prostatitis in the adult offspring.	10568700	Atrazine	Prostate	1	1	1
Atrazine	Prostate	1	1	20727709	2010	Effects of prenatal exposure to a low dose atrazine metabolite mixture on pubertal timing and prostate development of male Long-Evans rats.	20727709	Atrazine	Prostate	1	1	1
Atrazine	Prostate	1	1	3695505	1987	Indirect influence of s-triazines on rat gonadotropic mechanism at early postnatal period.	3695505	Atrazine	Prostate	1	1	1
Atrazine	Sertoli Cells	1	1	23132811	2012	Dietary antioxidant, quercetin, protects sertoli-germ cell coculture from atrazine-induced oxidative damage.	23132811	Atrazine	Sertoli Cells	1	1	1
Atrazine	Sperm Count	1	1	10641017	2000	Disorders of male rat reproductive tract under the influence of atrazine.	10641017	Atrazine	Sperm Count	1	1	1
Atrazine	Sperm Count	1	1	24758756	2014	Toxic effects of atrazine on reproductive system of male rats.	24758756	Atrazine	Sperm Count	1	1	1
Atrazine	Sperm Motility	1	1	10641017	2000	Disorders of male rat reproductive tract under the influence of atrazine.	10641017	Atrazine	Sperm Motility	1	1	1
Atrazine	Spermatids	1	1	16494226	2006	Effects of nitrate and atrazine on larval development and sexual differentiation in the northern leopard frog Rana pipiens.	16494226	Atrazine	Spermatids	1	1	1
Atrazine	Spermatocytes	1	1	16494226	2006	Effects of nitrate and atrazine on larval development and sexual differentiation in the northern leopard frog Rana pipiens.	16494226	Atrazine	Spermatocytes	1	1	1
Atrazine	Spermatogenesis	1	1	10641017	2000	Disorders of male rat reproductive tract under the influence of atrazine.	10641017	Atrazine	Spermatogenesis	1	1	1
Atrazine	Spermatogenesis	0	1	20045047	2010	Changes in testicular morphology and steroidogenesis in adult rats exposed to Atrazine.	20045047	Atrazine	Spermatogenesis	1	1	1
Atrazine	Spermatogenesis	1	1	20194757	2010	Atrazine induces complete feminization and chemical castration in male African clawed frogs (Xenopus laevis).	20194757	Atrazine	Spermatogenesis	1	1	1
Atrazine	Spermatozoa	1	1	11878466	2002	Response of the amphibian tadpole (Xenopus laevis) to atrazine during sexual differentiation of the testis.	11878466	Atrazine	Spermatozoa	1	1	1
Atrazine	Spermatozoa	0	1	18060860	2008	Atrazine binds to F1F0-ATP synthase and inhibits mitochondrial function in sperm.	18060860	Atrazine	Spermatozoa	1	1	1
Atrazine	Spermatozoa	1	1	19672647	2010	Changes in sperm characteristics and induction of oxidative stress in the testis and epididymis of experimental rats by a herbicide, atrazine.	19672647	Atrazine	Spermatozoa	1	1	1
Atrazine	Spermatozoa	1	1	20083397	2011	Selenium provides protection to the liver but not the reproductive organs in an atrazine-model of experimental toxicity.	20083397	Atrazine	Spermatozoa	1	1	1
Atrazine	Spermatozoa	1	1	20607394	2011	Pathological and genotoxic effects of atrazine in male Japanese quail (Coturnix japonica).	20607394	Atrazine	Spermatozoa	1	1	1
Atrazine	Spermatozoa	1	1	22897171	2013	Quercetin exacerbates the effects of subacute treatment of atrazine on reproductive tissue antioxidant defence system, lipid peroxidation and sperm quality in rats.	22897171	Atrazine	Spermatozoa	1	1	1
Atrazine	Spermatozoa	1	1	23132811	2012	Dietary antioxidant, quercetin, protects sertoli-germ cell coculture from atrazine-induced oxidative damage.	23132811	Atrazine	Spermatozoa	1	1	1
Atrazine	Spermatozoa	1	1	24758756	2014	Toxic effects of atrazine on reproductive system of male rats.	24758756	Atrazine	Spermatozoa	1	1	1
Atrazine	Testis	1	1	10641017	2000	Disorders of male rat reproductive tract under the influence of atrazine.	10641017	Atrazine	Testis	1	1	1
Atrazine	Testis	1	1	11878466	2002	Response of the amphibian tadpole (Xenopus laevis) to atrazine during sexual differentiation of the testis.	11878466	Atrazine	Testis	1	1	1
Atrazine	Testis	1	1	11964448	2002	Amphibian decline. Ubiquitous herbicide emasculates frogs.	11964448	Atrazine	Testis	1	1	1
Atrazine	Testis	1	1	12410298	2002	Herbicides: feminization of male frogs in the wild.	12410298	Atrazine	Testis	1	1	1
Atrazine	Testis	1	1	12411672	2002	Amphibian declines. Conflict brewing over herbicide's link to frog deformities.	12411672	Atrazine	Testis	1	1	1
Atrazine	Testis	1	1	16418894	2006	In ovo exposure to a triazine herbicide: effects of atrazine on circulating reproductive hormones and gonadal histology in young Japanese quail.	16418894	Atrazine	Testis	1	1	1
Atrazine	Testis	1	1	17978342	2008	Gestational exposure to atrazine: effects on the postnatal development of male offspring.	17978342	Atrazine	Testis	1	1	1
Atrazine	Testis	1	1	18001816	2008	Reproduction, larval growth, and reproductive development in African clawed frogs (Xenopus laevis) exposed to atrazine.	18001816	Atrazine	Testis	1	1	1
Atrazine	Testis	1	1	19672647	2010	Changes in sperm characteristics and induction of oxidative stress in the testis and epididymis of experimental rats by a herbicide, atrazine.	19672647	Atrazine	Testis	1	1	1
Atrazine	Testis	0	1	20045047	2010	Changes in testicular morphology and steroidogenesis in adult rats exposed to Atrazine.	20045047	Atrazine	Testis	1	1	1
Atrazine	Testis	1	1	20083397	2011	Selenium provides protection to the liver but not the reproductive organs in an atrazine-model of experimental toxicity.	20083397	Atrazine	Testis	1	1	1
Atrazine	Testis	1	1	20194757	2010	Atrazine induces complete feminization and chemical castration in male African clawed frogs (Xenopus laevis).	20194757	Atrazine	Testis	1	1	1
Atrazine	Testis	1	1	20607394	2011	Pathological and genotoxic effects of atrazine in male Japanese quail (Coturnix japonica).	20607394	Atrazine	Testis	1	1	1
Atrazine	Testis	1	1	21530639	2011	Gestational atrazine exposure: effects on male reproductive development and metabolite distribution in the dam, fetus, and neonate.	21530639	Atrazine	Testis	1	1	1
Atrazine	Testis	1	1	24758756	2014	Toxic effects of atrazine on reproductive system of male rats.	24758756	Atrazine	Testis	1	1	1
bifenthrin	Testis	1	1	23994515	2013	Exposure of maternal mice to cis-bifenthrin enantioselectively disrupts the transcription of genes related to testosterone synthesis in male offspring.	23994515	bifenthrin	Testis	1		1
bisphenol A	Acrosome	1	1	12148547	2002	Effect of an endocrine disruptor on mammalian fertility. Application of monoclonal antibodies against sperm proteins as markers for testing sperm damage.	12148547	bisphenol A	Acrosome	1	1	1
bisphenol A	Acrosome	0	1	15700544	2004	Adverse effects of bisphenol A to spermiogenesis in mice and rats.	15700544	bisphenol A	Acrosome	1	1	1
bisphenol A	Blood-Testis Barrier	1	1	19497385	2009	Disruption of the blood-testis barrier integrity by bisphenol A in vitro: is this a suitable model for studying blood-testis barrier dynamics?	19497385	bisphenol A	Blood-Testis Barrier	1	1	1
bisphenol A	Cryptorchidism	1	1	23285176	2012	Individual variation of the genetic response to bisphenol a in human foreskin fibroblast cells derived from cryptorchidism and hypospadias patients.	23285176	bisphenol A	Cryptorchidism	1	1	1
bisphenol A	Cryptorchidism	1	1	23796010	2013	Bisphenol A: an endocrine and metabolic disruptor.	23796010	bisphenol A	Cryptorchidism	1	1	1
bisphenol A	Disorders of Sex Development	1	1	12631470	2003	Low dose effects of bisphenol A on sexual differentiation of the brain and behavior in rats.	12631470	bisphenol A	Disorders of Sex Development	1	1	1
bisphenol A	Disorders of Sex Development	1	0	12957472	2003	Sex reversal effects on Caiman latirostris exposed to environmentally relevant doses of the xenoestrogen bisphenol A.	12957472	bisphenol A	Disorders of Sex Development	1	1	1
bisphenol A	Disorders of Sex Development	1	0	21333735	2011	Epigenetic perspective on the developmental effects of bisphenol A.	21333735	bisphenol A	Disorders of Sex Development	1	1	1
bisphenol A	Disorders of Sex Development	1	1	24271643	2014	Low dose of bisphenol A impairs the reproductive axis of prepuberal male rats.	24271643	bisphenol A	Disorders of Sex Development	1	1	1
bisphenol A	Epididymis	1	1	10453915	1999	Reproductive function in rats exposed neonatally to bisphenol A and estradiol benzoate.	10453915	bisphenol A	Epididymis	1	1	1
bisphenol A	Epididymis	1	1	10536108	1999	Normal reproductive organ development in Wistar rats exposed to bisphenol A in the drinking water.	10536108	bisphenol A	Epididymis	1	1	1
bisphenol A	Epididymis	1	1	10536110	1999	Lack of effects for low dose levels of bisphenol A and diethylstilbestrol on the prostate gland of CF1 mice exposed in utero.	10536110	bisphenol A	Epididymis	1	1	1
bisphenol A	Epididymis	1	1	12505450	2003	Induction of oxidative stress by bisphenol A in the epididymal sperm of rats.	12505450	bisphenol A	Epididymis	1	1	1
bisphenol A	Epididymis	1	1	12804662	2003	Testicular toxicity of dietarily or parenterally administered bisphenol A in rats and mice.	12804662	bisphenol A	Epididymis	1	1	1
bisphenol A	Epididymis	1	1	12937802	2003	Effect of bisphenol A and co-administration of bisphenol A and vitamin C on epididymis of adult rats: a histological and biochemical study.	12937802	bisphenol A	Epididymis	1	1	1
bisphenol A	Epididymis	1	1	15901920	2005	Gene expression changes induced in the testis by transplacental exposure to high and low doses of 17{alpha}-ethynyl estradiol, genistein, or bisphenol A.	15901920	bisphenol A	Epididymis	1	1	1
bisphenol A	Epididymis	1	1	18096570	2008	Gestational and lactational exposure to ethinyl estradiol, but not bisphenol A, decreases androgen-dependent reproductive organ weights and epididymal sperm abundance in the male long evans hooded rat.	18096570	bisphenol A	Epididymis	1	1	1
bisphenol A	Epididymis	1	1	19782717	2009	Neonatal exposure of male rats to Bisphenol A impairs fertility and expression of sertoli cell junctional proteins in the testis.	19782717	bisphenol A	Epididymis	1	1	1
bisphenol A	Epididymis	1	1	20507349	2010	Dietary exposure to low doses of bisphenol A: effects on reproduction and development in two generations of C57BL/6J mice.	20507349	bisphenol A	Epididymis	1	1	1
bisphenol A	Epididymis	1	1	23788033	2013	Exposure to bisphenol A disrupts meiotic progression during spermatogenesis in adult rats through estrogen-like activity.	23788033	bisphenol A	Epididymis	1	1	1
bisphenol A	Epididymis	1	1	9114321	1997	Reproductive toxicology. Bisphenol A.	9114321	bisphenol A	Epididymis	1	1	1
bisphenol A	Foreskin	0	1	22574217	2012	Identification of novel low-dose bisphenol a targets in human foreskin fibroblast cells derived from hypospadias patients.	22574217	bisphenol A	Foreskin	1	1	1
bisphenol A	Foreskin	1	1	23285176	2012	Individual variation of the genetic response to bisphenol a in human foreskin fibroblast cells derived from cryptorchidism and hypospadias patients.	23285176	bisphenol A	Foreskin	1	1	1
bisphenol A	Genitalia, Male	1	1	10445751	1999	Normal reproductive organ development in CF-1 mice following prenatal exposure to bisphenol A.	10445751	bisphenol A	Genitalia, Male	1	1	1
bisphenol A	Genitalia, Male	1	1	10536108	1999	Normal reproductive organ development in Wistar rats exposed to bisphenol A in the drinking water.	10536108	bisphenol A	Genitalia, Male	1	1	1
bisphenol A	Genitalia, Male	1	1	10806412	2000	Reproductive malformation of the male offspring following maternal exposure to estrogenic chemicals.	10806412	bisphenol A	Genitalia, Male	1	1	1
bisphenol A	Genitalia, Male	1	1	11955943	2002	Low-dose bisphenol A does not affect reproductive organs in estrogen-sensitive C57BL/6N mice exposed at the sexually mature, juvenile, or embryonic stage.	11955943	bisphenol A	Genitalia, Male	1	1	1
bisphenol A	Genitalia, Male	1	1	12062934	2002	Changes of serum alpha 2u-globulin in the subacute oral toxicity study of ethynyl estradiol and bisphenol A based on the draft protocol for the 'Enhanced OECD Test Guideline No. 407'.	12062934	bisphenol A	Genitalia, Male	1	1	1
bisphenol A	Genitalia, Male	1	1	18096570	2008	Gestational and lactational exposure to ethinyl estradiol, but not bisphenol A, decreases androgen-dependent reproductive organ weights and epididymal sperm abundance in the male long evans hooded rat.	18096570	bisphenol A	Genitalia, Male	1	1	1
bisphenol A	Genitalia, Male	0	1	18286211	2008	Effects of estradiol-17beta and bisphenol A administered chronically to mice throughout pregnancy and lactation on the male pups' reproductive system.	18286211	bisphenol A	Genitalia, Male	1	1	1
bisphenol A	Genitalia, Male	1	1	20965246	2011	Perinatal exposure of rats to Bisphenol A affects fertility of male offspring--an overview.	20965246	bisphenol A	Genitalia, Male	1	1	1
bisphenol A	Genitalia, Male	1	1	21987463	2011	In utero exposure to bisphenol-A and anogenital distance of male offspring.	21987463	bisphenol A	Genitalia, Male	1	1	1
bisphenol A	Genitalia, Male	1	1	24162092	2014	Adverse effects of bisphenol A on male reproductive function.	24162092	bisphenol A	Genitalia, Male	1	1	1
bisphenol A	Genitalia, Male	0	1	9460178	1998	A physiologically based approach to the study of bisphenol A and other estrogenic chemicals on the size of reproductive organs, daily sperm production, and behavior.	9460178	bisphenol A	Genitalia, Male	1	1	1
bisphenol A	Hyperandrogenism	0	0	21193545	2011	Endocrine disruptors and polycystic ovary syndrome (PCOS): elevated serum levels of bisphenol A in women with PCOS.	21193545	bisphenol A	Hyperandrogenism	1	1	1
bisphenol A	Hypospadias	0	1	22574217	2012	Identification of novel low-dose bisphenol a targets in human foreskin fibroblast cells derived from hypospadias patients.	22574217	bisphenol A	Hypospadias	1	1	1
bisphenol A	Hypospadias	1	1	23285176	2012	Individual variation of the genetic response to bisphenol a in human foreskin fibroblast cells derived from cryptorchidism and hypospadias patients.	23285176	bisphenol A	Hypospadias	1	1	1
bisphenol A	Leydig Cells	1	1	12561556	2002	[Molecular mechanisms of environmental estrogens on reproductive and developmental toxicity].	12561556	bisphenol A	Leydig Cells	1	1	1
bisphenol A	Leydig Cells	0	1	14605012	2004	Inhibition of testicular steroidogenesis by the xenoestrogen bisphenol A is associated with reduced pituitary luteinizing hormone secretion and decreased steroidogenic enzyme gene expression in rat Leydig cells.	14605012	bisphenol A	Leydig Cells	1	1	1
bisphenol A	Leydig Cells	1	1	21656274	2011	Probable gamma-aminobutyric acid involvement in bisphenol A effect at the hypothalamic level in adult male rats.	21656274	bisphenol A	Leydig Cells	1	1	1
bisphenol A	Leydig Cells	1	1	22302688	2012	The industrial chemical bisphenol A (BPA) interferes with proliferative activity and development of steroidogenic capacity in rat Leydig cells.	22302688	bisphenol A	Leydig Cells	1	1	1
bisphenol A	Leydig Cells	0	1	23284716	2012	Differential effects of bisphenol A and diethylstilbestrol on human, rat and mouse fetal leydig cell function.	23284716	bisphenol A	Leydig Cells	1	1	1
bisphenol A	Leydig Cells	1	1	24472609	2014	Bisphenol A regulation of testicular endocrine function in male rats is affected by diet.	24472609	bisphenol A	Leydig Cells	1	1	1
bisphenol A	Penis	0	1	11890520	2001	Bisphenol A inhibits penile erection via alteration of histology in the rabbit.	11890520	bisphenol A	Penis	1	1	1
bisphenol A	Penis	0	1	16311018	2006	Effects of bisphenol A given neonatally on reproductive functions of male rats.	16311018	bisphenol A	Penis	1	1	1
bisphenol A	Penis	1	1	24134786	2013	Chronic high dose intraperitoneal bisphenol A (BPA) induces substantial histological and gene expression alterations in rat penile tissue without impairing erectile function.	24134786	bisphenol A	Penis	1	1	1
bisphenol A	Prostate	1	1	10536110	1999	Lack of effects for low dose levels of bisphenol A and diethylstilbestrol on the prostate gland of CF1 mice exposed in utero.	10536110	bisphenol A	Prostate	1	1	1
bisphenol A	Prostate	1	1	10806412	2000	Reproductive malformation of the male offspring following maternal exposure to estrogenic chemicals.	10806412	bisphenol A	Prostate	1	1	1
bisphenol A	Prostate	1	1	10828273	2000	Pubertal development and reproductive functions of Crl:CD BR Sprague-Dawley rats exposed to bisphenol A during prenatal and postnatal development.	10828273	bisphenol A	Prostate	1	1	1
bisphenol A	Prostate	1	1	10908839	2000	Effect of different sampling designs on outcome of endocrine disruptor studies.	10908839	bisphenol A	Prostate	1	1	1
bisphenol A	Prostate	1	1	11138284	2000	[Weak sperm--thick prostate. Danger from the baby bottle? (interview by Petra Eiden)].	11138284	bisphenol A	Prostate	1	1	1
bisphenol A	Prostate	1	1	11357520	2001	Testicular toxicity of dietary 2,2-bis(4-hydroxyphenyl)propane (bisphenol A) in F344 rats.	11357520	bisphenol A	Prostate	1	1	1
bisphenol A	Prostate	1	1	11566753	2001	Prenatal exposure to low doses of bisphenol A alters the periductal stroma and glandular cell function in the rat ventral prostate.	11566753	bisphenol A	Prostate	1	1	1
bisphenol A	Prostate	1	1	12202049	2002	Evaluation of the adequacy of published studies of low-dose effects of bisphenol A on the rodent prostate for use in human risk assessment.	12202049	bisphenol A	Prostate	1	1	1
bisphenol A	Prostate	1	1	12505450	2003	Induction of oxidative stress by bisphenol A in the epididymal sperm of rats.	12505450	bisphenol A	Prostate	1	1	1
bisphenol A	Prostate	1	1	12533913	2002	Lack of significant alteration in the prostate or testis of F344 rat offspring after transplacental and lactational exposure to bisphenol A.	12533913	bisphenol A	Prostate	1	1	1
bisphenol A	Prostate	0	1	12810577	2003	Bisphenol a induces both transient and permanent histofunctional alterations of the hypothalamic-pituitary-gonadal axis in prenatally exposed male rats.	12810577	bisphenol A	Prostate	1	1	1
bisphenol A	Prostate	1	1	12974608	2003	Lack of carcinogenic risk in the prostate with transplacental and lactational exposure to bisphenol A in rats.	12974608	bisphenol A	Prostate	1	1	1
bisphenol A	Prostate	0	1	15751043	2005	The importance of appropriate controls, animal feed, and animal models in interpreting results from low-dose studies of bisphenol A.	15751043	bisphenol A	Prostate	1	1	1
bisphenol A	Prostate	1	1	15867144	2005	Estrogenic chemicals in plastic and oral contraceptives disrupt development of the fetal mouse prostate and urethra.	15867144	bisphenol A	Prostate	1	1	1
bisphenol A	Prostate	1	1	16740699	2006	Developmental exposure to estradiol and bisphenol A increases susceptibility to prostate carcinogenesis and epigenetically regulates phosphodiesterase type 4 variant 4.	16740699	bisphenol A	Prostate	1	1	1
bisphenol A	Prostate	0	1	17459086	2007	Bisphenol A induces permanent squamous change in mouse prostatic epithelium.	17459086	bisphenol A	Prostate	1	1	1
bisphenol A	Prostate	1	1	18226066	2008	Perinatal exposure to oestradiol and bisphenol A alters the prostate epigenome and increases susceptibility to carcinogenesis.	18226066	bisphenol A	Prostate	1	1	1
bisphenol A	Prostate	1	1	19848444	2010	Pro-oxidant effect of vitamin C coadministration with bisphenol A, nonylphenol, and octylphenol on the reproductive tract of male rats.	19848444	bisphenol A	Prostate	1	1	1
bisphenol A	Prostate	1	1	21536718	2011	Upregulation of clusterin in prostate and DNA damage in spermatozoa from bisphenol A-treated rats and formation of DNA adducts in cultured human prostatic cells.	21536718	bisphenol A	Prostate	1	1	1
bisphenol A	Prostate	1	1	24257414	2014	Indole-3-carbinol attenuates the deleterious gestational effects of bisphenol A exposure on the prostate gland of male F1 rats.	24257414	bisphenol A	Prostate	1	1	1
bisphenol A	Prostate	0	1	9074884	1997	Relative binding affinity-serum modified access (RBA-SMA) assay predicts the relative in vivo bioactivity of the xenoestrogens bisphenol A and octylphenol.	9074884	bisphenol A	Prostate	1	1	1
bisphenol A	Prostatic Neoplasms	1	1	12974608	2003	Lack of carcinogenic risk in the prostate with transplacental and lactational exposure to bisphenol A in rats.	12974608	bisphenol A	Prostatic Neoplasms	1	1	1
bisphenol A	Prostatic Neoplasms	1	1	16740699	2006	Developmental exposure to estradiol and bisphenol A increases susceptibility to prostate carcinogenesis and epigenetically regulates phosphodiesterase type 4 variant 4.	16740699	bisphenol A	Prostatic Neoplasms	1	1	1
bisphenol A	Prostatic Neoplasms	1	1	16757209	2006	Bisphenol A: do recent studies of health effects among humans inform the long-standing debate?	16757209	bisphenol A	Prostatic Neoplasms	1	1	1
bisphenol A	Prostatic Neoplasms	1	1	18226066	2008	Perinatal exposure to oestradiol and bisphenol A alters the prostate epigenome and increases susceptibility to carcinogenesis.	18226066	bisphenol A	Prostatic Neoplasms	1	1	1
bisphenol A	Prostatic Neoplasms	1	1	21536718	2011	Upregulation of clusterin in prostate and DNA damage in spermatozoa from bisphenol A-treated rats and formation of DNA adducts in cultured human prostatic cells.	21536718	bisphenol A	Prostatic Neoplasms	1	1	1
bisphenol A	Seminal Vesicles	1	1	10536110	1999	Lack of effects for low dose levels of bisphenol A and diethylstilbestrol on the prostate gland of CF1 mice exposed in utero.	10536110	bisphenol A	Seminal Vesicles	1	1	1
bisphenol A	Seminal Vesicles	1	1	11357520	2001	Testicular toxicity of dietary 2,2-bis(4-hydroxyphenyl)propane (bisphenol A) in F344 rats.	11357520	bisphenol A	Seminal Vesicles	1	1	1
bisphenol A	Seminal Vesicles	1	1	12013561	2002	Effects of bisphenol A on adult male mouse fertility.	12013561	bisphenol A	Seminal Vesicles	1	1	1
bisphenol A	Seminal Vesicles	1	1	12974608	2003	Lack of carcinogenic risk in the prostate with transplacental and lactational exposure to bisphenol A in rats.	12974608	bisphenol A	Seminal Vesicles	1	1	1
bisphenol A	Seminal Vesicles	0	1	14605012	2004	Inhibition of testicular steroidogenesis by the xenoestrogen bisphenol A is associated with reduced pituitary luteinizing hormone secretion and decreased steroidogenic enzyme gene expression in rat Leydig cells.	14605012	bisphenol A	Seminal Vesicles	1	1	1
bisphenol A	Seminal Vesicles	1	1	18096570	2008	Gestational and lactational exposure to ethinyl estradiol, but not bisphenol A, decreases androgen-dependent reproductive organ weights and epididymal sperm abundance in the male long evans hooded rat.	18096570	bisphenol A	Seminal Vesicles	1	1	1
bisphenol A	Seminal Vesicles	1	1	19848444	2010	Pro-oxidant effect of vitamin C coadministration with bisphenol A, nonylphenol, and octylphenol on the reproductive tract of male rats.	19848444	bisphenol A	Seminal Vesicles	1	1	1
bisphenol A	Seminal Vesicles	1	1	19898982	2010	Effects of bisphenol A in the ring-legged earwig, Euborellia annulipes.	19898982	bisphenol A	Seminal Vesicles	1	1	1
bisphenol A	Seminal Vesicles	1	1	9114321	1997	Reproductive toxicology. Bisphenol A.	9114321	bisphenol A	Seminal Vesicles	1	1	1
bisphenol A	Seminiferous Epithelium	1	1	24085620	2014	Bisphenol A exposure at an environmentally relevant dose induces meiotic abnormalities in adult male rats.	24085620	bisphenol A	Seminiferous Epithelium	1	1	1
bisphenol A	Seminiferous Tubules	1	1	11345455	2001	Effects of nonylphenol, bisphenol A, and their mixture on the viviparous swordtail fish (Xiphophorus helleri).	11345455	bisphenol A	Seminiferous Tubules	1	1	1
bisphenol A	Seminiferous Tubules	1	1	11357520	2001	Testicular toxicity of dietary 2,2-bis(4-hydroxyphenyl)propane (bisphenol A) in F344 rats.	11357520	bisphenol A	Seminiferous Tubules	1	1	1
bisphenol A	Seminiferous Tubules	1	1	19379760	2009	Impairment in protein expression profile of testicular steroid receptor coregulators in male rat offspring perinatally exposed to Bisphenol A.	19379760	bisphenol A	Seminiferous Tubules	1	1	1
bisphenol A	Seminiferous Tubules	1	1	19782717	2009	Neonatal exposure of male rats to Bisphenol A impairs fertility and expression of sertoli cell junctional proteins in the testis.	19782717	bisphenol A	Seminiferous Tubules	1	1	1
bisphenol A	Seminiferous Tubules	1	1	19837096	2009	Perinatal exposure of rats to Bisphenol A affects the fertility of male offspring.	19837096	bisphenol A	Seminiferous Tubules	1	1	1
bisphenol A	Seminiferous Tubules	1	1	23528252	2013	Decreased androgen receptor expression may contribute to spermatogenesis failure in rats exposed to low concentration of bisphenol A.	23528252	bisphenol A	Seminiferous Tubules	1	1	1
bisphenol A	Sertoli Cells	1	1	12584010	2003	Intrauterine bisphenol A exposure leads to stimulatory effects on Sertoli cell number in rats.	12584010	bisphenol A	Sertoli Cells	1	1	1
bisphenol A	Sertoli Cells	0	1	15700544	2004	Adverse effects of bisphenol A to spermiogenesis in mice and rats.	15700544	bisphenol A	Sertoli Cells	1	1	1
bisphenol A	Sertoli Cells	1	1	19497385	2009	Disruption of the blood-testis barrier integrity by bisphenol A in vitro: is this a suitable model for studying blood-testis barrier dynamics?	19497385	bisphenol A	Sertoli Cells	1	1	1
bisphenol A	Sertoli Cells	1	1	19782717	2009	Neonatal exposure of male rats to Bisphenol A impairs fertility and expression of sertoli cell junctional proteins in the testis.	19782717	bisphenol A	Sertoli Cells	1	1	1
bisphenol A	Sertoli Cells	1	1	21922642	2011	Effects of in utero exposure to Bisphenol A or diethylstilbestrol on the adult male reproductive system.	21922642	bisphenol A	Sertoli Cells	1	1	1
bisphenol A	Sertoli Cells	1	1	22687993	2012	Evaluation of the testicular toxicity of prenatal exposure to bisphenol A based on microarray analysis combined with MeSH annotation.	22687993	bisphenol A	Sertoli Cells	1	1	1
bisphenol A	Sperm Count	1	1	11413652	2000	Reduced sperm counts in guppies (Poecilia reticulata) following exposure to low levels of tributyltin and bisphenol A.	11413652	bisphenol A	Sperm Count	1	1	1
bisphenol A	Sperm Count	1	1	11955943	2002	Low-dose bisphenol A does not affect reproductive organs in estrogen-sensitive C57BL/6N mice exposed at the sexually mature, juvenile, or embryonic stage.	11955943	bisphenol A	Sperm Count	1	1	1
bisphenol A	Sperm Count	1	1	12013561	2002	Effects of bisphenol A on adult male mouse fertility.	12013561	bisphenol A	Sperm Count	1	1	1
bisphenol A	Sperm Count	1	1	12505450	2003	Induction of oxidative stress by bisphenol A in the epididymal sperm of rats.	12505450	bisphenol A	Sperm Count	1	1	1
bisphenol A	Sperm Count	1	1	12533913	2002	Lack of significant alteration in the prostate or testis of F344 rat offspring after transplacental and lactational exposure to bisphenol A.	12533913	bisphenol A	Sperm Count	1	1	1
bisphenol A	Sperm Count	1	1	12937802	2003	Effect of bisphenol A and co-administration of bisphenol A and vitamin C on epididymis of adult rats: a histological and biochemical study.	12937802	bisphenol A	Sperm Count	1	1	1
bisphenol A	Sperm Count	0	1	16311018	2006	Effects of bisphenol A given neonatally on reproductive functions of male rats.	16311018	bisphenol A	Sperm Count	1	1	1
bisphenol A	Sperm Count	1	1	18096570	2008	Gestational and lactational exposure to ethinyl estradiol, but not bisphenol A, decreases androgen-dependent reproductive organ weights and epididymal sperm abundance in the male long evans hooded rat.	18096570	bisphenol A	Sperm Count	1	1	1
bisphenol A	Sperm Count	1	1	19782717	2009	Neonatal exposure of male rats to Bisphenol A impairs fertility and expression of sertoli cell junctional proteins in the testis.	19782717	bisphenol A	Sperm Count	1	1	1
bisphenol A	Sperm Count	1	1	19837096	2009	Perinatal exposure of rats to Bisphenol A affects the fertility of male offspring.	19837096	bisphenol A	Sperm Count	1	1	1
bisphenol A	Sperm Count	1	1	19848444	2010	Pro-oxidant effect of vitamin C coadministration with bisphenol A, nonylphenol, and octylphenol on the reproductive tract of male rats.	19848444	bisphenol A	Sperm Count	1	1	1
bisphenol A	Sperm Count	1	1	20507349	2010	Dietary exposure to low doses of bisphenol A: effects on reproduction and development in two generations of C57BL/6J mice.	20507349	bisphenol A	Sperm Count	1	1	1
bisphenol A	Sperm Count	1	1	20656017	2010	Semen quality and sperm DNA damage in relation to urinary bisphenol A among men from an infertility clinic.	20656017	bisphenol A	Sperm Count	1	1	1
bisphenol A	Sperm Count	1	1	20815788	2010	Generation of reactive oxygen species in sperms of rats as an earlier marker for evaluating the toxicity of endocrine-disrupting chemicals.	20815788	bisphenol A	Sperm Count	1	1	1
bisphenol A	Sperm Count	1	1	22828881	2011	Effects of perinatal exposure to bisphenol A and di(2-ethylhexyl)-phthalate on gonadal development of male mice.	22828881	bisphenol A	Sperm Count	1	1	1
bisphenol A	Sperm Count	1	1	23160314	2012	Estrogen-like disruptive effects of dietary exposure to bisphenol A or 17?-ethinyl estradiol in CD1 mice.	23160314	bisphenol A	Sperm Count	1	1	1
bisphenol A	Sperm Count	1	1	23528252	2013	Decreased androgen receptor expression may contribute to spermatogenesis failure in rats exposed to low concentration of bisphenol A.	23528252	bisphenol A	Sperm Count	1	1	1
bisphenol A	Sperm Count	1	1	23770294	2013	Mutagenic effect of Bisphenol A on adult rat male germ cells and their fertility.	23770294	bisphenol A	Sperm Count	1	1	1
bisphenol A	Sperm Count	1	1	9114321	1997	Reproductive toxicology. Bisphenol A.	9114321	bisphenol A	Sperm Count	1	1	1
bisphenol A	Sperm Count	0	1	9460178	1998	A physiologically based approach to the study of bisphenol A and other estrogenic chemicals on the size of reproductive organs, daily sperm production, and behavior.	9460178	bisphenol A	Sperm Count	1	1	1
bisphenol A	Sperm Motility	1	1	12505450	2003	Induction of oxidative stress by bisphenol A in the epididymal sperm of rats.	12505450	bisphenol A	Sperm Motility	1	1	1
bisphenol A	Sperm Motility	1	1	12533913	2002	Lack of significant alteration in the prostate or testis of F344 rat offspring after transplacental and lactational exposure to bisphenol A.	12533913	bisphenol A	Sperm Motility	1	1	1
bisphenol A	Sperm Motility	1	1	12937802	2003	Effect of bisphenol A and co-administration of bisphenol A and vitamin C on epididymis of adult rats: a histological and biochemical study.	12937802	bisphenol A	Sperm Motility	1	1	1
bisphenol A	Sperm Motility	1	1	14557871	2004	Relief effect of vitamin A on the decreased motility of sperm and the increased incidence of malformed sperm in mice exposed neonatally to bisphenol A.	14557871	bisphenol A	Sperm Motility	1	1	1
bisphenol A	Sperm Motility	1	1	19782717	2009	Neonatal exposure of male rats to Bisphenol A impairs fertility and expression of sertoli cell junctional proteins in the testis.	19782717	bisphenol A	Sperm Motility	1	1	1
bisphenol A	Sperm Motility	1	1	19837096	2009	Perinatal exposure of rats to Bisphenol A affects the fertility of male offspring.	19837096	bisphenol A	Sperm Motility	1	1	1
bisphenol A	Sperm Motility	1	1	20507349	2010	Dietary exposure to low doses of bisphenol A: effects on reproduction and development in two generations of C57BL/6J mice.	20507349	bisphenol A	Sperm Motility	1	1	1
bisphenol A	Sperm Motility	1	1	20656017	2010	Semen quality and sperm DNA damage in relation to urinary bisphenol A among men from an infertility clinic.	20656017	bisphenol A	Sperm Motility	1	1	1
bisphenol A	Sperm Motility	1	1	20815788	2010	Generation of reactive oxygen species in sperms of rats as an earlier marker for evaluating the toxicity of endocrine-disrupting chemicals.	20815788	bisphenol A	Sperm Motility	1	1	1
bisphenol A	Sperm Motility	1	1	22687996	2012	Lack of effects for dietary exposure of bisphenol A during in utero and lactational periods on reproductive development in rat offspring.	22687996	bisphenol A	Sperm Motility	1	1	1
bisphenol A	Sperm Motility	1	1	22714401	2012	Modulations in androgen and estrogen mediating genes and testicular response in male goldfish exposed to bisphenol A.	22714401	bisphenol A	Sperm Motility	1	1	1
bisphenol A	Sperm Motility	1	1	22730197	2012	Effect of neonatal exposure on male rats to bisphenol A on the expression of DNA methylation machinery in the postimplantation embryo.	22730197	bisphenol A	Sperm Motility	1	1	1
bisphenol A	Sperm Motility	1	1	23528252	2013	Decreased androgen receptor expression may contribute to spermatogenesis failure in rats exposed to low concentration of bisphenol A.	23528252	bisphenol A	Sperm Motility	1	1	1
bisphenol A	Sperm Motility	1	1	23596702	2013	[Effect of vitamin E on reproductive functions and anti-oxidant activity of adolescent male mice exposed to bisphenol A].	23596702	bisphenol A	Sperm Motility	1	1	1
bisphenol A	Sperm Motility	1	1	23680852	2013	In vitro effects of bisphenol A on the quality parameters, oxidative stress, DNA integrity and adenosine triphosphate content in sterlet (Acipenser ruthenus) spermatozoa.	23680852	bisphenol A	Sperm Motility	1	1	1
bisphenol A	Sperm Motility	1	1	23770294	2013	Mutagenic effect of Bisphenol A on adult rat male germ cells and their fertility.	23770294	bisphenol A	Sperm Motility	1	1	1
bisphenol A	Spermatids	1	1	11357520	2001	Testicular toxicity of dietary 2,2-bis(4-hydroxyphenyl)propane (bisphenol A) in F344 rats.	11357520	bisphenol A	Spermatids	1	1	1
bisphenol A	Spermatids	0	1	15700544	2004	Adverse effects of bisphenol A to spermiogenesis in mice and rats.	15700544	bisphenol A	Spermatids	1	1	1
bisphenol A	Spermatocytes	1	1	23788033	2013	Exposure to bisphenol A disrupts meiotic progression during spermatogenesis in adult rats through estrogen-like activity.	23788033	bisphenol A	Spermatocytes	1	1	1
bisphenol A	Spermatogenesis	1	1	10536108	1999	Normal reproductive organ development in Wistar rats exposed to bisphenol A in the drinking water.	10536108	bisphenol A	Spermatogenesis	1	1	1
bisphenol A	Spermatogenesis	1	1	10536110	1999	Lack of effects for low dose levels of bisphenol A and diethylstilbestrol on the prostate gland of CF1 mice exposed in utero.	10536110	bisphenol A	Spermatogenesis	1	1	1
bisphenol A	Spermatogenesis	1	1	11413652	2000	Reduced sperm counts in guppies (Poecilia reticulata) following exposure to low levels of tributyltin and bisphenol A.	11413652	bisphenol A	Spermatogenesis	1	1	1
bisphenol A	Spermatogenesis	1	1	12148547	2002	Effect of an endocrine disruptor on mammalian fertility. Application of monoclonal antibodies against sperm proteins as markers for testing sperm damage.	12148547	bisphenol A	Spermatogenesis	1	1	1
bisphenol A	Spermatogenesis	0	1	12528833	2003	Effects of bisphenol-A on the growth of comb and testes of male chicken.	12528833	bisphenol A	Spermatogenesis	1	1	1
bisphenol A	Spermatogenesis	0	1	12773777	2003	The effect on sperm production in adult Sprague-Dawley rats exposed by gavage to bisphenol A between postnatal days 91-97.	12773777	bisphenol A	Spermatogenesis	1	1	1
bisphenol A	Spermatogenesis	1	1	15501383	2004	Effects of neonatal administration of 17beta-estradiol, beta-estradiol 3-benzoate, or bisphenol A on mouse and rat spermatogenesis.	15501383	bisphenol A	Spermatogenesis	1	1	1
bisphenol A	Spermatogenesis	0	1	15700544	2004	Adverse effects of bisphenol A to spermiogenesis in mice and rats.	15700544	bisphenol A	Spermatogenesis	1	1	1
bisphenol A	Spermatogenesis	1	1	16140606	2005	Comparison of study controls.	16140606	bisphenol A	Spermatogenesis	1	1	1
bisphenol A	Spermatogenesis	1	1	16297413	2006	Inhibition of male chick phenotypes and spermatogenesis by Bisphenol-A.	16297413	bisphenol A	Spermatogenesis	1	1	1
bisphenol A	Spermatogenesis	0	1	18286211	2008	Effects of estradiol-17beta and bisphenol A administered chronically to mice throughout pregnancy and lactation on the male pups' reproductive system.	18286211	bisphenol A	Spermatogenesis	1	1	1
bisphenol A	Spermatogenesis	1	1	19379760	2009	Impairment in protein expression profile of testicular steroid receptor coregulators in male rat offspring perinatally exposed to Bisphenol A.	19379760	bisphenol A	Spermatogenesis	1	1	1
bisphenol A	Spermatogenesis	1	1	19497385	2009	Disruption of the blood-testis barrier integrity by bisphenol A in vitro: is this a suitable model for studying blood-testis barrier dynamics?	19497385	bisphenol A	Spermatogenesis	1	1	1
bisphenol A	Spermatogenesis	1	1	20965246	2011	Perinatal exposure of rats to Bisphenol A affects fertility of male offspring--an overview.	20965246	bisphenol A	Spermatogenesis	1	1	1
bisphenol A	Spermatogenesis	1	1	21922642	2011	Effects of in utero exposure to Bisphenol A or diethylstilbestrol on the adult male reproductive system.	21922642	bisphenol A	Spermatogenesis	1	1	1
bisphenol A	Spermatogenesis	1	1	22688978	2012	Contribution of environmental pollutants to male infertily: a working model of germ cell apoptosis induced by plasticizers.	22688978	bisphenol A	Spermatogenesis	1	1	1
bisphenol A	Spermatogenesis	1	1	22951085	2013	Exposure to bisphenol A results in a decline in mouse spermatogenesis.	22951085	bisphenol A	Spermatogenesis	1	1	1
bisphenol A	Spermatogenesis	1	1	23528252	2013	Decreased androgen receptor expression may contribute to spermatogenesis failure in rats exposed to low concentration of bisphenol A.	23528252	bisphenol A	Spermatogenesis	1	1	1
bisphenol A	Spermatogenesis	1	1	23770294	2013	Mutagenic effect of Bisphenol A on adult rat male germ cells and their fertility.	23770294	bisphenol A	Spermatogenesis	1	1	1
bisphenol A	Spermatogenesis	1	1	23788033	2013	Exposure to bisphenol A disrupts meiotic progression during spermatogenesis in adult rats through estrogen-like activity.	23788033	bisphenol A	Spermatogenesis	1	1	1
bisphenol A	Spermatogenesis	1	1	24085620	2014	Bisphenol A exposure at an environmentally relevant dose induces meiotic abnormalities in adult male rats.	24085620	bisphenol A	Spermatogenesis	1	1	1
bisphenol A	Spermatogenesis	1	1	24162092	2014	Adverse effects of bisphenol A on male reproductive function.	24162092	bisphenol A	Spermatogenesis	1	1	1
bisphenol A	Spermatogonia	1	1	21813366	2011	Low concentrations of bisphenol A induce mouse spermatogonial cell proliferation by G protein-coupled receptor 30 and estrogen receptor-?.	21813366	bisphenol A	Spermatogonia	1	1	1
bisphenol A	Spermatogonia	0	1	23274518	2013	Bisphenol A at a low concentration boosts mouse spermatogonial cell proliferation by inducing the G protein-coupled receptor 30 expression.	23274518	bisphenol A	Spermatogonia	1	1	1
bisphenol A	Spermatozoa	1	1	10536108	1999	Normal reproductive organ development in Wistar rats exposed to bisphenol A in the drinking water.	10536108	bisphenol A	Spermatozoa	1	1	1
bisphenol A	Spermatozoa	1	1	11138284	2000	[Weak sperm--thick prostate. Danger from the baby bottle? (interview by Petra Eiden)].	11138284	bisphenol A	Spermatozoa	1	1	1
bisphenol A	Spermatozoa	1	1	12062934	2002	Changes of serum alpha 2u-globulin in the subacute oral toxicity study of ethynyl estradiol and bisphenol A based on the draft protocol for the 'Enhanced OECD Test Guideline No. 407'.	12062934	bisphenol A	Spermatozoa	1	1	1
bisphenol A	Spermatozoa	1	1	12148547	2002	Effect of an endocrine disruptor on mammalian fertility. Application of monoclonal antibodies against sperm proteins as markers for testing sperm damage.	12148547	bisphenol A	Spermatozoa	1	1	1
bisphenol A	Spermatozoa	1	1	12151630	2002	Normal sexual development of two strains of rat exposed in utero to low doses of bisphenol A.	12151630	bisphenol A	Spermatozoa	1	1	1
bisphenol A	Spermatozoa	1	1	12505450	2003	Induction of oxidative stress by bisphenol A in the epididymal sperm of rats.	12505450	bisphenol A	Spermatozoa	1	1	1
bisphenol A	Spermatozoa	0	1	12528833	2003	Effects of bisphenol-A on the growth of comb and testes of male chicken.	12528833	bisphenol A	Spermatozoa	1	1	1
bisphenol A	Spermatozoa	1	1	12782508	2003	Adverse health effects of bisphenol A in early life.	12782508	bisphenol A	Spermatozoa	1	1	1
bisphenol A	Spermatozoa	1	1	12804662	2003	Testicular toxicity of dietarily or parenterally administered bisphenol A in rats and mice.	12804662	bisphenol A	Spermatozoa	1	1	1
bisphenol A	Spermatozoa	1	1	12937802	2003	Effect of bisphenol A and co-administration of bisphenol A and vitamin C on epididymis of adult rats: a histological and biochemical study.	12937802	bisphenol A	Spermatozoa	1	1	1
bisphenol A	Spermatozoa	1	1	14557871	2004	Relief effect of vitamin A on the decreased motility of sperm and the increased incidence of malformed sperm in mice exposed neonatally to bisphenol A.	14557871	bisphenol A	Spermatozoa	1	1	1
bisphenol A	Spermatozoa	1	1	15501383	2004	Effects of neonatal administration of 17beta-estradiol, beta-estradiol 3-benzoate, or bisphenol A on mouse and rat spermatogenesis.	15501383	bisphenol A	Spermatozoa	1	1	1
bisphenol A	Spermatozoa	1	1	16093527	2005	Induction of reactive oxygen species by bisphenol A and abrogation of bisphenol A-induced cell injury by DJ-1.	16093527	bisphenol A	Spermatozoa	1	1	1
bisphenol A	Spermatozoa	1	1	18096570	2008	Gestational and lactational exposure to ethinyl estradiol, but not bisphenol A, decreases androgen-dependent reproductive organ weights and epididymal sperm abundance in the male long evans hooded rat.	18096570	bisphenol A	Spermatozoa	1	1	1
bisphenol A	Spermatozoa	1	1	18214894	2008	Effects of bisphenol A on the embryonic development of sea urchin (Paracentrotus lividus).	18214894	bisphenol A	Spermatozoa	1	1	1
bisphenol A	Spermatozoa	1	1	19848444	2010	Pro-oxidant effect of vitamin C coadministration with bisphenol A, nonylphenol, and octylphenol on the reproductive tract of male rats.	19848444	bisphenol A	Spermatozoa	1	1	1
bisphenol A	Spermatozoa	1	1	20656017	2010	Semen quality and sperm DNA damage in relation to urinary bisphenol A among men from an infertility clinic.	20656017	bisphenol A	Spermatozoa	1	1	1
bisphenol A	Spermatozoa	1	1	20813173	2010	Mitochondrial signaling pathway is also involved in bisphenol A induced germ cell apoptosis in testes.	20813173	bisphenol A	Spermatozoa	1	1	1
bisphenol A	Spermatozoa	1	1	20815788	2010	Generation of reactive oxygen species in sperms of rats as an earlier marker for evaluating the toxicity of endocrine-disrupting chemicals.	20815788	bisphenol A	Spermatozoa	1	1	1
bisphenol A	Spermatozoa	1	1	21536718	2011	Upregulation of clusterin in prostate and DNA damage in spermatozoa from bisphenol A-treated rats and formation of DNA adducts in cultured human prostatic cells.	21536718	bisphenol A	Spermatozoa	1	1	1
bisphenol A	Spermatozoa	1	1	22687993	2012	Evaluation of the testicular toxicity of prenatal exposure to bisphenol A based on microarray analysis combined with MeSH annotation.	22687993	bisphenol A	Spermatozoa	1	1	1
bisphenol A	Spermatozoa	1	1	22714401	2012	Modulations in androgen and estrogen mediating genes and testicular response in male goldfish exposed to bisphenol A.	22714401	bisphenol A	Spermatozoa	1	1	1
bisphenol A	Spermatozoa	1	1	22951085	2013	Exposure to bisphenol A results in a decline in mouse spermatogenesis.	22951085	bisphenol A	Spermatozoa	1	1	1
bisphenol A	Spermatozoa	1	1	23160314	2012	Estrogen-like disruptive effects of dietary exposure to bisphenol A or 17?-ethinyl estradiol in CD1 mice.	23160314	bisphenol A	Spermatozoa	1	1	1
bisphenol A	Spermatozoa	1	1	23402883	2013	Melatonin ameliorates bisphenol A-induced DNA damage in the germ cells of adult male rats.	23402883	bisphenol A	Spermatozoa	1	1	1
bisphenol A	Spermatozoa	1	1	23451610	2013	[Bisphenol A: a certain or verified toxin?].	23451610	bisphenol A	Spermatozoa	1	1	1
bisphenol A	Spermatozoa	1	1	23653003	2013	Aberrant DNA methylation at Igf2-H19 imprinting control region in spermatozoa upon neonatal exposure to bisphenol A and its association with post implantation loss.	23653003	bisphenol A	Spermatozoa	1	1	1
bisphenol A	Spermatozoa	1	1	23680852	2013	In vitro effects of bisphenol A on the quality parameters, oxidative stress, DNA integrity and adenosine triphosphate content in sterlet (Acipenser ruthenus) spermatozoa.	23680852	bisphenol A	Spermatozoa	1	1	1
bisphenol A	Spermatozoa	1	1	23770294	2013	Mutagenic effect of Bisphenol A on adult rat male germ cells and their fertility.	23770294	bisphenol A	Spermatozoa	1	1	1
bisphenol A	Spermatozoa	1	1	24293158	2014	LINE-1 hypomethylation in spermatozoa is associated with Bisphenol A exposure.	24293158	bisphenol A	Spermatozoa	1	1	1
bisphenol A	Spermatozoa	1	1	24793715	2014	F0 maternal BPA exposure induced glucose intolerance of F2 generation through DNA methylation change in Gck.	24793715	bisphenol A	Spermatozoa	1	1	1
bisphenol A	Testis	1	1	10453915	1999	Reproductive function in rats exposed neonatally to bisphenol A and estradiol benzoate.	10453915	bisphenol A	Testis	1	1	1
bisphenol A	Testis	1	1	10536110	1999	Lack of effects for low dose levels of bisphenol A and diethylstilbestrol on the prostate gland of CF1 mice exposed in utero.	10536110	bisphenol A	Testis	1	1	1
bisphenol A	Testis	1	1	10828273	2000	Pubertal development and reproductive functions of Crl:CD BR Sprague-Dawley rats exposed to bisphenol A during prenatal and postnatal development.	10828273	bisphenol A	Testis	1	1	1
bisphenol A	Testis	1	1	11345455	2001	Effects of nonylphenol, bisphenol A, and their mixture on the viviparous swordtail fish (Xiphophorus helleri).	11345455	bisphenol A	Testis	1	1	1
bisphenol A	Testis	1	1	11357520	2001	Testicular toxicity of dietary 2,2-bis(4-hydroxyphenyl)propane (bisphenol A) in F344 rats.	11357520	bisphenol A	Testis	1	1	1
bisphenol A	Testis	1	1	12013561	2002	Effects of bisphenol A on adult male mouse fertility.	12013561	bisphenol A	Testis	1	1	1
bisphenol A	Testis	1	1	12505450	2003	Induction of oxidative stress by bisphenol A in the epididymal sperm of rats.	12505450	bisphenol A	Testis	1	1	1
bisphenol A	Testis	0	1	12528833	2003	Effects of bisphenol-A on the growth of comb and testes of male chicken.	12528833	bisphenol A	Testis	1	1	1
bisphenol A	Testis	1	1	12533913	2002	Lack of significant alteration in the prostate or testis of F344 rat offspring after transplacental and lactational exposure to bisphenol A.	12533913	bisphenol A	Testis	1	1	1
bisphenol A	Testis	1	1	12573901	2003	Aggressive behavior and serum testosterone concentration during the maturation process of male mice: the effects of fetal exposure to bisphenol A.	12573901	bisphenol A	Testis	1	1	1
bisphenol A	Testis	1	1	12584010	2003	Intrauterine bisphenol A exposure leads to stimulatory effects on Sertoli cell number in rats.	12584010	bisphenol A	Testis	1	1	1
bisphenol A	Testis	0	1	12773777	2003	The effect on sperm production in adult Sprague-Dawley rats exposed by gavage to bisphenol A between postnatal days 91-97.	12773777	bisphenol A	Testis	1	1	1
bisphenol A	Testis	1	1	14557871	2004	Relief effect of vitamin A on the decreased motility of sperm and the increased incidence of malformed sperm in mice exposed neonatally to bisphenol A.	14557871	bisphenol A	Testis	1	1	1
bisphenol A	Testis	0	1	14605012	2004	Inhibition of testicular steroidogenesis by the xenoestrogen bisphenol A is associated with reduced pituitary luteinizing hormone secretion and decreased steroidogenic enzyme gene expression in rat Leydig cells.	14605012	bisphenol A	Testis	1	1	1
bisphenol A	Testis	1	1	14620671	2003	Imbalance of testosterone level in male offspring of rats perinatally exposed to bisphenol A.	14620671	bisphenol A	Testis	1	1	1
bisphenol A	Testis	1	1	15051418	2004	Exposure to bisphenol A during embryonic/fetal life and infancy increases oxidative injury and causes underdevelopment of the brain and testis in mice.	15051418	bisphenol A	Testis	1	1	1
bisphenol A	Testis	1	1	15501383	2004	Effects of neonatal administration of 17beta-estradiol, beta-estradiol 3-benzoate, or bisphenol A on mouse and rat spermatogenesis.	15501383	bisphenol A	Testis	1	1	1
bisphenol A	Testis	0	1	15700544	2004	Adverse effects of bisphenol A to spermiogenesis in mice and rats.	15700544	bisphenol A	Testis	1	1	1
bisphenol A	Testis	1	1	15738621	2005	Effects of in utero exposure to bisphenol A on mRNA expression of arylhydrocarbon and retinoid receptors in murine embryos.	15738621	bisphenol A	Testis	1	1	1
bisphenol A	Testis	1	1	15886896	2005	Toxic effects of bisphenol A on sexual and asexual reproduction in Hydra oligactis.	15886896	bisphenol A	Testis	1	1	1
bisphenol A	Testis	1	1	15901920	2005	Gene expression changes induced in the testis by transplacental exposure to high and low doses of 17{alpha}-ethynyl estradiol, genistein, or bisphenol A.	15901920	bisphenol A	Testis	1	1	1
bisphenol A	Testis	1	1	16297413	2006	Inhibition of male chick phenotypes and spermatogenesis by Bisphenol-A.	16297413	bisphenol A	Testis	1	1	1
bisphenol A	Testis	0	1	16311018	2006	Effects of bisphenol A given neonatally on reproductive functions of male rats.	16311018	bisphenol A	Testis	1	1	1
bisphenol A	Testis	1	1	18096570	2008	Gestational and lactational exposure to ethinyl estradiol, but not bisphenol A, decreases androgen-dependent reproductive organ weights and epididymal sperm abundance in the male long evans hooded rat.	18096570	bisphenol A	Testis	1	1	1
bisphenol A	Testis	1	1	18445619	2008	Two-generation reproductive toxicity study of dietary bisphenol A in CD-1 (Swiss) mice.	18445619	bisphenol A	Testis	1	1	1
bisphenol A	Testis	1	1	19379760	2009	Impairment in protein expression profile of testicular steroid receptor coregulators in male rat offspring perinatally exposed to Bisphenol A.	19379760	bisphenol A	Testis	1	1	1
bisphenol A	Testis	1	1	19782717	2009	Neonatal exposure of male rats to Bisphenol A impairs fertility and expression of sertoli cell junctional proteins in the testis.	19782717	bisphenol A	Testis	1	1	1
bisphenol A	Testis	1	1	19837096	2009	Perinatal exposure of rats to Bisphenol A affects the fertility of male offspring.	19837096	bisphenol A	Testis	1	1	1
bisphenol A	Testis	1	1	19848444	2010	Pro-oxidant effect of vitamin C coadministration with bisphenol A, nonylphenol, and octylphenol on the reproductive tract of male rats.	19848444	bisphenol A	Testis	1	1	1
bisphenol A	Testis	1	1	19898982	2010	Effects of bisphenol A in the ring-legged earwig, Euborellia annulipes.	19898982	bisphenol A	Testis	1	1	1
bisphenol A	Testis	1	1	20813173	2010	Mitochondrial signaling pathway is also involved in bisphenol A induced germ cell apoptosis in testes.	20813173	bisphenol A	Testis	1	1	1
bisphenol A	Testis	1	1	21182934	2011	Effect of perinatal and postnatal bisphenol A exposure to the regulatory circuits at the hypothalamus-pituitary-gonadal axis of CD-1 mice.	21182934	bisphenol A	Testis	1	1	1
bisphenol A	Testis	1	1	21656274	2011	Probable gamma-aminobutyric acid involvement in bisphenol A effect at the hypothalamic level in adult male rats.	21656274	bisphenol A	Testis	1	1	1
bisphenol A	Testis	0	1	21827818	2011	Hypermethylation of estrogen receptor promoter region in adult testis of rats exposed neonatally to bisphenol A.	21827818	bisphenol A	Testis	1	1	1
bisphenol A	Testis	1	1	21922642	2011	Effects of in utero exposure to Bisphenol A or diethylstilbestrol on the adult male reproductive system.	21922642	bisphenol A	Testis	1	1	1
bisphenol A	Testis	1	1	22036266	2012	Adverse effects of bisphenol A on reproductive physiology in male goldfish at environmentally relevant concentrations.	22036266	bisphenol A	Testis	1	1	1
bisphenol A	Testis	1	1	22687993	2012	Evaluation of the testicular toxicity of prenatal exposure to bisphenol A based on microarray analysis combined with MeSH annotation.	22687993	bisphenol A	Testis	1	1	1
bisphenol A	Testis	1	1	22688978	2012	Contribution of environmental pollutants to male infertily: a working model of germ cell apoptosis induced by plasticizers.	22688978	bisphenol A	Testis	1	1	1
bisphenol A	Testis	1	1	22714401	2012	Modulations in androgen and estrogen mediating genes and testicular response in male goldfish exposed to bisphenol A.	22714401	bisphenol A	Testis	1	1	1
bisphenol A	Testis	1	1	22752971	2012	Effects of transplacental 17-?-ethynyl estradiol or bisphenol A on the developmental profile of steroidogenic acute regulatory protein in the rat testis.	22752971	bisphenol A	Testis	1	1	1
bisphenol A	Testis	1	1	22828881	2011	Effects of perinatal exposure to bisphenol A and di(2-ethylhexyl)-phthalate on gonadal development of male mice.	22828881	bisphenol A	Testis	1	1	1
bisphenol A	Testis	1	1	22951085	2013	Exposure to bisphenol A results in a decline in mouse spermatogenesis.	22951085	bisphenol A	Testis	1	1	1
bisphenol A	Testis	0	1	23284716	2012	Differential effects of bisphenol A and diethylstilbestrol on human, rat and mouse fetal leydig cell function.	23284716	bisphenol A	Testis	1	1	1
bisphenol A	Testis	1	1	23528252	2013	Decreased androgen receptor expression may contribute to spermatogenesis failure in rats exposed to low concentration of bisphenol A.	23528252	bisphenol A	Testis	1	1	1
bisphenol A	Testis	1	1	23596702	2013	[Effect of vitamin E on reproductive functions and anti-oxidant activity of adolescent male mice exposed to bisphenol A].	23596702	bisphenol A	Testis	1	1	1
bisphenol A	Testis	1	1	24162092	2014	Adverse effects of bisphenol A on male reproductive function.	24162092	bisphenol A	Testis	1	1	1
bisphenol A	Testis	1	1	24271643	2014	Low dose of bisphenol A impairs the reproductive axis of prepuberal male rats.	24271643	bisphenol A	Testis	1	1	1
bisphenol A	Testis	1	1	24472609	2014	Bisphenol A regulation of testicular endocrine function in male rats is affected by diet.	24472609	bisphenol A	Testis	1	1	1
bisphenol A	Urethra	1	1	15867144	2005	Estrogenic chemicals in plastic and oral contraceptives disrupt development of the fetal mouse prostate and urethra.	15867144	bisphenol A	Urethra	1	1	1
boric acid	Epididymis	1	1	10478334	1999	Availability of sperm examination for male reproductive toxicities in rats treated with boric acid.	10478334	boric acid	Epididymis	1		1
boric acid	Epididymis	1	1	11349447	2000	Collaborative work to evaluate toxicity on male reproductive organs by repeated dose studies in rats 23). A comparative 2- and 4-week repeated oral dose testicular toxicity study of boric acid in rats.	11349447	boric acid	Epididymis	1		1
boric acid	Epididymis	1	1	11349449	2000	Collaborative work to evaluate toxicity on male reproductive organs by repeated dose studies in rats 24). Testicular toxicity of boric acid after 2- and 4-week administration periods.	11349449	boric acid	Epididymis	1		1
boric acid	Epididymis	1	1	1765217	1991	Reproductive toxicity of boric acid in Swiss (CD-1) mice: assessment using the continuous breeding protocol.	1765217	boric acid	Epididymis	1		1
boric acid	Epididymis	1	1	9114322	1997	Reproductive toxicology. Boric acid.	9114322	boric acid	Epididymis	1		1
boric acid	Prostate	1	1	10478334	1999	Availability of sperm examination for male reproductive toxicities in rats treated with boric acid.	10478334	boric acid	Prostate	1		1
boric acid	Prostate	1	1	11349447	2000	Collaborative work to evaluate toxicity on male reproductive organs by repeated dose studies in rats 23). A comparative 2- and 4-week repeated oral dose testicular toxicity study of boric acid in rats.	11349447	boric acid	Prostate	1		1
boric acid	Prostate	1	1	2213925	1990	Effect of acute exposure to boric acid on the male reproductive system of the rat.	2213925	boric acid	Prostate	1		1
boric acid	Seminal Vesicles	1	1	10478334	1999	Availability of sperm examination for male reproductive toxicities in rats treated with boric acid.	10478334	boric acid	Seminal Vesicles	1		1
boric acid	Seminal Vesicles	1	1	11349447	2000	Collaborative work to evaluate toxicity on male reproductive organs by repeated dose studies in rats 23). A comparative 2- and 4-week repeated oral dose testicular toxicity study of boric acid in rats.	11349447	boric acid	Seminal Vesicles	1		1
boric acid	Seminal Vesicles	1	1	2213925	1990	Effect of acute exposure to boric acid on the male reproductive system of the rat.	2213925	boric acid	Seminal Vesicles	1		1
boric acid	Seminiferous Epithelium	1	1	11349447	2000	Collaborative work to evaluate toxicity on male reproductive organs by repeated dose studies in rats 23). A comparative 2- and 4-week repeated oral dose testicular toxicity study of boric acid in rats.	11349447	boric acid	Seminiferous Epithelium	1		1
boric acid	Seminiferous Epithelium	1	1	11349449	2000	Collaborative work to evaluate toxicity on male reproductive organs by repeated dose studies in rats 24). Testicular toxicity of boric acid after 2- and 4-week administration periods.	11349449	boric acid	Seminiferous Epithelium	1		1
boric acid	Seminiferous Tubules	1	1	1765217	1991	Reproductive toxicity of boric acid in Swiss (CD-1) mice: assessment using the continuous breeding protocol.	1765217	boric acid	Seminiferous Tubules	1		1
boric acid	Sperm Count	1	1	10478334	1999	Availability of sperm examination for male reproductive toxicities in rats treated with boric acid.	10478334	boric acid	Sperm Count	1		1
boric acid	Sperm Count	1	1	11349447	2000	Collaborative work to evaluate toxicity on male reproductive organs by repeated dose studies in rats 23). A comparative 2- and 4-week repeated oral dose testicular toxicity study of boric acid in rats.	11349447	boric acid	Sperm Count	1		1
boric acid	Sperm Count	1	1	2213925	1990	Effect of acute exposure to boric acid on the male reproductive system of the rat.	2213925	boric acid	Sperm Count	1		1
boric acid	Sperm Count	1	1	9114322	1997	Reproductive toxicology. Boric acid.	9114322	boric acid	Sperm Count	1		1
boric acid	Sperm Motility	1	1	10478334	1999	Availability of sperm examination for male reproductive toxicities in rats treated with boric acid.	10478334	boric acid	Sperm Motility	1		1
boric acid	Sperm Motility	1	1	11349447	2000	Collaborative work to evaluate toxicity on male reproductive organs by repeated dose studies in rats 23). A comparative 2- and 4-week repeated oral dose testicular toxicity study of boric acid in rats.	11349447	boric acid	Sperm Motility	1		1
boric acid	Sperm Motility	1	1	19962437	2010	Chronic boron exposure and human semen parameters.	19962437	boric acid	Sperm Motility	1		1
boric acid	Spermatogenesis	1	1	11349447	2000	Collaborative work to evaluate toxicity on male reproductive organs by repeated dose studies in rats 23). A comparative 2- and 4-week repeated oral dose testicular toxicity study of boric acid in rats.	11349447	boric acid	Spermatogenesis	1		1
boric acid	Spermatogenesis	1	1	11349449	2000	Collaborative work to evaluate toxicity on male reproductive organs by repeated dose studies in rats 24). Testicular toxicity of boric acid after 2- and 4-week administration periods.	11349449	boric acid	Spermatogenesis	1		1
boric acid	Spermatogenesis	1	1	1765217	1991	Reproductive toxicity of boric acid in Swiss (CD-1) mice: assessment using the continuous breeding protocol.	1765217	boric acid	Spermatogenesis	1		1
boric acid	Spermatogenesis	1	1	2744563	1989	[Polynuclear genital cells in rat spermatogenesis in the normal state and after exposure to xenobiotics].	2744563	boric acid	Spermatogenesis	1		1
boric acid	Spermatogenesis	1	1	7889870	1994	Chemical disposition of boron in animals and humans.	7889870	boric acid	Spermatogenesis	1		1
boric acid	Spermatogenesis	1	1	7889889	1994	Toxicity and carcinogenicity studies of boric acid in male and female B6C3F1 mice.	7889889	boric acid	Spermatogenesis	1		1
boric acid	Spermatogenesis	1	1	7889890	1994	Mechanism of the testicular toxicity of boric acid in rats: in vivo and in vitro studies.	7889890	boric acid	Spermatogenesis	1		1
boric acid	Spermatozoa	1	1	10478334	1999	Availability of sperm examination for male reproductive toxicities in rats treated with boric acid.	10478334	boric acid	Spermatozoa	1		1
boric acid	Spermatozoa	1	1	19962437	2010	Chronic boron exposure and human semen parameters.	19962437	boric acid	Spermatozoa	1		1
boric acid	Spermatozoa	1	1	21424392	2011	Reproductive toxicity parameters and biological monitoring in occupationally and environmentally boron-exposed persons in Bandirma, Turkey.	21424392	boric acid	Spermatozoa	1		1
boric acid	Spermatozoa	1	1	2213925	1990	Effect of acute exposure to boric acid on the male reproductive system of the rat.	2213925	boric acid	Spermatozoa	1		1
boric acid	Spermatozoa	1	1	2744563	1989	[Polynuclear genital cells in rat spermatogenesis in the normal state and after exposure to xenobiotics].	2744563	boric acid	Spermatozoa	1		1
boric acid	Testis	1	1	11349447	2000	Collaborative work to evaluate toxicity on male reproductive organs by repeated dose studies in rats 23). A comparative 2- and 4-week repeated oral dose testicular toxicity study of boric acid in rats.	11349447	boric acid	Testis	1		1
boric acid	Testis	1	1	11349449	2000	Collaborative work to evaluate toxicity on male reproductive organs by repeated dose studies in rats 24). Testicular toxicity of boric acid after 2- and 4-week administration periods.	11349449	boric acid	Testis	1		1
boric acid	Testis	1	1	1765217	1991	Reproductive toxicity of boric acid in Swiss (CD-1) mice: assessment using the continuous breeding protocol.	1765217	boric acid	Testis	1		1
boric acid	Testis	1	1	2213925	1990	Effect of acute exposure to boric acid on the male reproductive system of the rat.	2213925	boric acid	Testis	1		1
boric acid	Testis	1	1	23301826	2013	Impact of boric acid exposure at different concentrations on testicular DNA and male rats fertility.	23301826	boric acid	Testis	1		1
boric acid	Testis	1	1	2744563	1989	[Polynuclear genital cells in rat spermatogenesis in the normal state and after exposure to xenobiotics].	2744563	boric acid	Testis	1		1
boric acid	Testis	1	1	7889870	1994	Chemical disposition of boron in animals and humans.	7889870	boric acid	Testis	1		1
boric acid	Testis	1	1	7889889	1994	Toxicity and carcinogenicity studies of boric acid in male and female B6C3F1 mice.	7889889	boric acid	Testis	1		1
boric acid	Testis	1	1	7889890	1994	Mechanism of the testicular toxicity of boric acid in rats: in vivo and in vitro studies.	7889890	boric acid	Testis	1		1
boric acid	Testis	1	1	9114322	1997	Reproductive toxicology. Boric acid.	9114322	boric acid	Testis	1		1
butachlor	Leydig Cells	0	1	16137705	2006	Evidence of apoptotic effects of 2,4-D and butachlor on walking catfish, Clarias batrachus, by transmission electron microscopy and DNA degradation studies.	16137705	butachlor	Leydig Cells	1		1
butachlor	Spermatogonia	0	1	16137705	2006	Evidence of apoptotic effects of 2,4-D and butachlor on walking catfish, Clarias batrachus, by transmission electron microscopy and DNA degradation studies.	16137705	butachlor	Spermatogonia	1		1
carbendazim	Acrosome	1	1	9281846	1997	Further observations on carbendazim-induced abnormalities of spermatid morphology in rats.	9281846	carbendazim	Acrosome	1	1	1
carbendazim	Acrosome	1	1	9724464	1998	Carbendazim-induced abnormal development of the acrosome during early phases of spermiogenesis in the rat testis.	9724464	carbendazim	Acrosome	1	1	1
carbendazim	Epididymis	1	1	11831377	2001	Spermatotoxic effect of carbendazim.	11831377	carbendazim	Epididymis	1	1	1
carbendazim	Seminiferous Tubules	1	1	10379955	1999	The fungicide carbendazim induces meiotic micronuclei in the spermatids of the rat testis.	10379955	carbendazim	Seminiferous Tubules	1	1	1
carbendazim	Seminiferous Tubules	0	1	1293130	1992	Acute and long-term effects of a single dose of the fungicide carbendazim (methyl 2-benzimidazole carbamate) on the male reproductive system in the rat.	1293130	carbendazim	Seminiferous Tubules	1	1	1
carbendazim	Seminiferous Tubules	1	1	15141104	2004	2,5-hexanedione and carbendazim coexposure synergistically disrupts rat spermatogenesis despite opposing molecular effects on microtubules.	15141104	carbendazim	Seminiferous Tubules	1	1	1
carbendazim	Sertoli Cells	1	1	12561966	2002	Male reproductive toxic effects of carbendazim: hitherto unreported targets in testis.	12561966	carbendazim	Sertoli Cells	1	1	1
carbendazim	Sertoli Cells	1	1	15141104	2004	2,5-hexanedione and carbendazim coexposure synergistically disrupts rat spermatogenesis despite opposing molecular effects on microtubules.	15141104	carbendazim	Sertoli Cells	1	1	1
carbendazim	Sertoli Cells	1	1	15237525	2004	Nature is complex: our orchestra seats at the most wonderful show on earth.	15237525	carbendazim	Sertoli Cells	1	1	1
carbendazim	Sperm Count	1	1	11831377	2001	Spermatotoxic effect of carbendazim.	11831377	carbendazim	Sperm Count	1	1	1
carbendazim	Sperm Count	0	1	1293130	1992	Acute and long-term effects of a single dose of the fungicide carbendazim (methyl 2-benzimidazole carbamate) on the male reproductive system in the rat.	1293130	carbendazim	Sperm Count	1	1	1
carbendazim	Sperm Count	1	1	19318503	2009	Effects of subchronic exposure to carbendazim on spermatogenesis and fertility in male rats.	19318503	carbendazim	Sperm Count	1	1	1
carbendazim	Sperm Count	1	1	2227156	1990	Carbendazim-induced alterations of reproductive development and function in the rat and hamster.	2227156	carbendazim	Sperm Count	1	1	1
carbendazim	Sperm Head	1	1	3560261	1987	Effects of the fungicide methyl-benzimidazol-2-yl carbamate (MBC) on mouse germ cells as determined by flow cytometry.	3560261	carbendazim	Sperm Head	1	1	1
carbendazim	Sperm Motility	1	1	11831377	2001	Spermatotoxic effect of carbendazim.	11831377	carbendazim	Sperm Motility	1	1	1
carbendazim	Sperm Motility	1	1	19318503	2009	Effects of subchronic exposure to carbendazim on spermatogenesis and fertility in male rats.	19318503	carbendazim	Sperm Motility	1	1	1
carbendazim	Sperm Motility	1	1	2227156	1990	Carbendazim-induced alterations of reproductive development and function in the rat and hamster.	2227156	carbendazim	Sperm Motility	1	1	1
carbendazim	Spermatids	1	1	10379955	1999	The fungicide carbendazim induces meiotic micronuclei in the spermatids of the rat testis.	10379955	carbendazim	Spermatids	1	1	1
carbendazim	Spermatids	1	1	12561966	2002	Male reproductive toxic effects of carbendazim: hitherto unreported targets in testis.	12561966	carbendazim	Spermatids	1	1	1
carbendazim	Spermatids	0	1	9066915	1997	Effects of carbendazim (methyl 2-benzimidazole carbamate; MBC) on meiotic spermatocytes and subsequent spermiogenesis in the rat testis.	9066915	carbendazim	Spermatids	1	1	1
carbendazim	Spermatids	1	1	9281846	1997	Further observations on carbendazim-induced abnormalities of spermatid morphology in rats.	9281846	carbendazim	Spermatids	1	1	1
carbendazim	Spermatids	0	1	9990427	1998	Spermatids of prepubertal male rats are susceptible to carbendazim during early spermiogenesis.	9990427	carbendazim	Spermatids	1	1	1
carbendazim	Spermatocytes	1	1	12561966	2002	Male reproductive toxic effects of carbendazim: hitherto unreported targets in testis.	12561966	carbendazim	Spermatocytes	1	1	1
carbendazim	Spermatocytes	0	1	9066915	1997	Effects of carbendazim (methyl 2-benzimidazole carbamate; MBC) on meiotic spermatocytes and subsequent spermiogenesis in the rat testis.	9066915	carbendazim	Spermatocytes	1	1	1
carbendazim	Spermatogenesis	1	1	11411049	2000	Carbendazim generates symplasts in rat spermatogenic clones.	11411049	carbendazim	Spermatogenesis	1	1	1
carbendazim	Spermatogenesis	1	1	12561966	2002	Male reproductive toxic effects of carbendazim: hitherto unreported targets in testis.	12561966	carbendazim	Spermatogenesis	1	1	1
carbendazim	Spermatogenesis	1	1	15141104	2004	2,5-hexanedione and carbendazim coexposure synergistically disrupts rat spermatogenesis despite opposing molecular effects on microtubules.	15141104	carbendazim	Spermatogenesis	1	1	1
carbendazim	Spermatogenesis	1	1	15237525	2004	Nature is complex: our orchestra seats at the most wonderful show on earth.	15237525	carbendazim	Spermatogenesis	1	1	1
carbendazim	Spermatogenesis	1	1	19318503	2009	Effects of subchronic exposure to carbendazim on spermatogenesis and fertility in male rats.	19318503	carbendazim	Spermatogenesis	1	1	1
carbendazim	Spermatogenesis	0	1	19593989	2009	[Carbendazim affects testicular development and spermatogenic function in rats].	19593989	carbendazim	Spermatogenesis	1	1	1
carbendazim	Spermatogenesis	1	1	22382377	2012	Molecular alterations underlying the enhanced disruption of spermatogenesis by 2,5-hexanedione and carbendazim co-exposure.	22382377	carbendazim	Spermatogenesis	1	1	1
carbendazim	Spermatogenesis	1	1	6618238	1983	[Gonadotoxic action of methyl-N-(2-benzimidazolyl)carbamate with a probability assessment of its effective concentrations].	6618238	carbendazim	Spermatogenesis	1	1	1
carbendazim	Spermatogenesis	0	1	9066915	1997	Effects of carbendazim (methyl 2-benzimidazole carbamate; MBC) on meiotic spermatocytes and subsequent spermiogenesis in the rat testis.	9066915	carbendazim	Spermatogenesis	1	1	1
carbendazim	Spermatogenesis	1	1	9724464	1998	Carbendazim-induced abnormal development of the acrosome during early phases of spermiogenesis in the rat testis.	9724464	carbendazim	Spermatogenesis	1	1	1
carbendazim	Spermatogenesis	0	1	9990427	1998	Spermatids of prepubertal male rats are susceptible to carbendazim during early spermiogenesis.	9990427	carbendazim	Spermatogenesis	1	1	1
carbendazim	Spermatogonia	1	1	10567038	1999	Increased frequencies of diploid sperm detected by multicolour FISH after treatment of rats with carbendazim without micronucleus induction in peripheral blood erythrocytes.	10567038	carbendazim	Spermatogonia	1	1	1
carbendazim	Spermatogonia	1	1	6484457	1984	[Effect of carbendazyme (MBC) on spermatogonia of laboratory animals].	6484457	carbendazim	Spermatogonia	1	1	1
carbendazim	Spermatozoa	1	1	10567038	1999	Increased frequencies of diploid sperm detected by multicolour FISH after treatment of rats with carbendazim without micronucleus induction in peripheral blood erythrocytes.	10567038	carbendazim	Spermatozoa	1	1	1
carbendazim	Spermatozoa	1	1	11406186	2001	Continuing ability of the rodent bone marrow micronucleus assay to act as a predictor of the possible germ cell mutagenicity of chemicals.	11406186	carbendazim	Spermatozoa	1	1	1
carbendazim	Spermatozoa	1	1	11831377	2001	Spermatotoxic effect of carbendazim.	11831377	carbendazim	Spermatozoa	1	1	1
carbendazim	Spermatozoa	1	1	12106657	2002	Induction of aneuploidy in male mouse germ cells detected by the sperm-FISH assay: a review of the present data base.	12106657	carbendazim	Spermatozoa	1	1	1
carbendazim	Spermatozoa	0	1	1293130	1992	Acute and long-term effects of a single dose of the fungicide carbendazim (methyl 2-benzimidazole carbamate) on the male reproductive system in the rat.	1293130	carbendazim	Spermatozoa	1	1	1
carbendazim	Spermatozoa	1	1	2227156	1990	Carbendazim-induced alterations of reproductive development and function in the rat and hamster.	2227156	carbendazim	Spermatozoa	1	1	1
carbendazim	Spermatozoa	1	1	22952946	2012	Sperm mRNA transcripts are indicators of sub-chronic low dose testicular injury in the Fischer 344 rat.	22952946	carbendazim	Spermatozoa	1	1	1
carbendazim	Spermatozoa	1	1	2666989	1989	Correlation of sperm and endocrine measures with reproductive success in rodents.	2666989	carbendazim	Spermatozoa	1	1	1
carbendazim	Spermatozoa	1	1	3560261	1987	Effects of the fungicide methyl-benzimidazol-2-yl carbamate (MBC) on mouse germ cells as determined by flow cytometry.	3560261	carbendazim	Spermatozoa	1	1	1
carbendazim	Spermatozoa	1	1	6484457	1984	[Effect of carbendazyme (MBC) on spermatogonia of laboratory animals].	6484457	carbendazim	Spermatozoa	1	1	1
carbendazim	Spermatozoa	0	1	9990427	1998	Spermatids of prepubertal male rats are susceptible to carbendazim during early spermiogenesis.	9990427	carbendazim	Spermatozoa	1	1	1
carbendazim	Testis	1	1	10379955	1999	The fungicide carbendazim induces meiotic micronuclei in the spermatids of the rat testis.	10379955	carbendazim	Testis	1	1	1
carbendazim	Testis	1	1	11411049	2000	Carbendazim generates symplasts in rat spermatogenic clones.	11411049	carbendazim	Testis	1	1	1
carbendazim	Testis	1	1	12561966	2002	Male reproductive toxic effects of carbendazim: hitherto unreported targets in testis.	12561966	carbendazim	Testis	1	1	1
carbendazim	Testis	0	1	1293130	1992	Acute and long-term effects of a single dose of the fungicide carbendazim (methyl 2-benzimidazole carbamate) on the male reproductive system in the rat.	1293130	carbendazim	Testis	1	1	1
carbendazim	Testis	1	1	15141104	2004	2,5-hexanedione and carbendazim coexposure synergistically disrupts rat spermatogenesis despite opposing molecular effects on microtubules.	15141104	carbendazim	Testis	1	1	1
carbendazim	Testis	1	1	19318503	2009	Effects of subchronic exposure to carbendazim on spermatogenesis and fertility in male rats.	19318503	carbendazim	Testis	1	1	1
carbendazim	Testis	0	1	19593989	2009	[Carbendazim affects testicular development and spermatogenic function in rats].	19593989	carbendazim	Testis	1	1	1
carbendazim	Testis	1	1	22382377	2012	Molecular alterations underlying the enhanced disruption of spermatogenesis by 2,5-hexanedione and carbendazim co-exposure.	22382377	carbendazim	Testis	1	1	1
carbendazim	Testis	1	1	22952946	2012	Sperm mRNA transcripts are indicators of sub-chronic low dose testicular injury in the Fischer 344 rat.	22952946	carbendazim	Testis	1	1	1
carbendazim	Testis	1	1	2666989	1989	Correlation of sperm and endocrine measures with reproductive success in rodents.	2666989	carbendazim	Testis	1	1	1
carbendazim	Testis	1	1	3560261	1987	Effects of the fungicide methyl-benzimidazol-2-yl carbamate (MBC) on mouse germ cells as determined by flow cytometry.	3560261	carbendazim	Testis	1	1	1
carbendazim	Testis	1	1	6618238	1983	[Gonadotoxic action of methyl-N-(2-benzimidazolyl)carbamate with a probability assessment of its effective concentrations].	6618238	carbendazim	Testis	1	1	1
carbendazim	Testis	0	1	9066915	1997	Effects of carbendazim (methyl 2-benzimidazole carbamate; MBC) on meiotic spermatocytes and subsequent spermiogenesis in the rat testis.	9066915	carbendazim	Testis	1	1	1
carbendazim	Testis	1	1	9719423	1998	In vivo studies on possible adverse effects on reproduction of the fungicide methyl thiophanate.	9719423	carbendazim	Testis	1	1	1
Chlorpromazine	Adrenogenital Syndrome	0	0	14096647	1963	[ON THE PITUITARY-ADRENAL FEED-BACK TEST].	14096647	Chlorpromazine	Adrenogenital Syndrome	1	1	1
Chlorpromazine	Cryptorchidism	0	1	6151560	1984	Prolactin response to chlorpromazine in hypogonadism.	6151560	Chlorpromazine	Cryptorchidism	1	1	1
Chlorpromazine	Epididymis	0	0	14125929	1964	THE EFFECTS OF PROLONGED CHLORPROMAZINE ADMINISTRATION ON THE REPRODUCTIVE ORGANS IN THE MALE GOAT.	14125929	Chlorpromazine	Epididymis	1	1	1
Chlorpromazine	Genitalia, Male	0	1	4741322	1973	Effect of the neonatal administration of a single dose of chlorpromazine on the subsequent sexual development of male mice.	4741322	Chlorpromazine	Genitalia, Male	1	1	1
Chlorpromazine	Penis	1	1	3573170	1987	Priapism induced by chlorpromazine and trazodone: mechanism of action.	3573170	Chlorpromazine	Penis	1	1	1
Chlorpromazine	Prostate	0	1	10558921	1999	The antagonistic effect of chlorpromazine on cadmium toxicity.	10558921	Chlorpromazine	Prostate	1	1	1
Chlorpromazine	Seminal Vesicles	0	1	10558921	1999	The antagonistic effect of chlorpromazine on cadmium toxicity.	10558921	Chlorpromazine	Seminal Vesicles	1	1	1
Chlorpromazine	Seminal Vesicles	0	0	14125929	1964	THE EFFECTS OF PROLONGED CHLORPROMAZINE ADMINISTRATION ON THE REPRODUCTIVE ORGANS IN THE MALE GOAT.	14125929	Chlorpromazine	Seminal Vesicles	1	1	1
Chlorpromazine	Seminal Vesicles	0	1	4741322	1973	Effect of the neonatal administration of a single dose of chlorpromazine on the subsequent sexual development of male mice.	4741322	Chlorpromazine	Seminal Vesicles	1	1	1
Chlorpromazine	Seminiferous Tubules	0	1	6653838	1983	Gametogenesis in chlorpromazine-treated BALBc mice.	6653838	Chlorpromazine	Seminiferous Tubules	1	1	1
Chlorpromazine	Sperm Count	0	1	10558921	1999	The antagonistic effect of chlorpromazine on cadmium toxicity.	10558921	Chlorpromazine	Sperm Count	1	1	1
Chlorpromazine	Sperm Count	0	1	2969221	1988	Influence of chlorpromazine on motility and calcium uptake of boar sperm.	2969221	Chlorpromazine	Sperm Count	1	1	1
Chlorpromazine	Sperm Motility	0	1	10558921	1999	The antagonistic effect of chlorpromazine on cadmium toxicity.	10558921	Chlorpromazine	Sperm Motility	1	1	1
Chlorpromazine	Sperm Motility	0	1	2969221	1988	Influence of chlorpromazine on motility and calcium uptake of boar sperm.	2969221	Chlorpromazine	Sperm Motility	1	1	1
Chlorpromazine	Sperm Motility	0	1	6667751	1983	Motility and fertilization capability of mouse and toad (Xenopus laevis) chlorpromazine-treated spermatozoa.	6667751	Chlorpromazine	Sperm Motility	1	1	1
Chlorpromazine	Spermatogenesis	0	1	4741322	1973	Effect of the neonatal administration of a single dose of chlorpromazine on the subsequent sexual development of male mice.	4741322	Chlorpromazine	Spermatogenesis	1	1	1
Chlorpromazine	Spermatogenesis	0	1	6653838	1983	Gametogenesis in chlorpromazine-treated BALBc mice.	6653838	Chlorpromazine	Spermatogenesis	1	1	1
Chlorpromazine	Spermatozoa	0	1	10558921	1999	The antagonistic effect of chlorpromazine on cadmium toxicity.	10558921	Chlorpromazine	Spermatozoa	1	1	1
Chlorpromazine	Spermatozoa	0	0	14101201	1963	EFFECT OF TRANQUILIZERS ON LIBIDO, SPERM PRODUCTION AND IN VITRO SPERM SURVIVAL IN DOGS.	14101201	Chlorpromazine	Spermatozoa	1	1	1
Chlorpromazine	Spermatozoa	0	0	14125929	1964	THE EFFECTS OF PROLONGED CHLORPROMAZINE ADMINISTRATION ON THE REPRODUCTIVE ORGANS IN THE MALE GOAT.	14125929	Chlorpromazine	Spermatozoa	1	1	1
Chlorpromazine	Spermatozoa	0	1	1530368	1992	Effect of chlorpromazine on bovine sperm respiration.	1530368	Chlorpromazine	Spermatozoa	1	1	1
Chlorpromazine	Spermatozoa	0	1	19032433	2010	Ascorbic acid, catalase and chlorpromazine reduce cryopreservation-induced damages to crossbred bull spermatozoa.	19032433	Chlorpromazine	Spermatozoa	1	1	1
Chlorpromazine	Spermatozoa	0	1	2969221	1988	Influence of chlorpromazine on motility and calcium uptake of boar sperm.	2969221	Chlorpromazine	Spermatozoa	1	1	1
Chlorpromazine	Spermatozoa	0	1	4400232	1970	Effects of psychoactive drugs on sperm motility.	4400232	Chlorpromazine	Spermatozoa	1	1	1
Chlorpromazine	Spermatozoa	1	1	4541114	1973	The sea urchin egg as a testing object in toxicology.	4541114	Chlorpromazine	Spermatozoa	1	1	1
Chlorpromazine	Spermatozoa	0	1	5067291	1972	[Comparison of the effects of chlorpromazine and carbon dioxide on survival of bovine spermatozoa preserved in IVT egg yolk diluent].	5067291	Chlorpromazine	Spermatozoa	1	1	1
Chlorpromazine	Spermatozoa	0	1	5471856	1970	Effect of a single injection of chlorpromazine into infant male rats on subsequent gonadotrophin secretion.	5471856	Chlorpromazine	Spermatozoa	1	1	1
Chlorpromazine	Spermatozoa	0	1	6653838	1983	Gametogenesis in chlorpromazine-treated BALBc mice.	6653838	Chlorpromazine	Spermatozoa	1	1	1
Chlorpromazine	Spermatozoa	0	1	6667751	1983	Motility and fertilization capability of mouse and toad (Xenopus laevis) chlorpromazine-treated spermatozoa.	6667751	Chlorpromazine	Spermatozoa	1	1	1
Chlorpromazine	Spermatozoa	1	1	6669638	1983	Photochemical damage to DNA treated with chlorpromazine and near UV radiation under aerobic and anaerobic conditions.	6669638	Chlorpromazine	Spermatozoa	1	1	1
Chlorpromazine	Testis	0	1	10558921	1999	The antagonistic effect of chlorpromazine on cadmium toxicity.	10558921	Chlorpromazine	Testis	1	1	1
Chlorpromazine	Testis	0	0	14125929	1964	THE EFFECTS OF PROLONGED CHLORPROMAZINE ADMINISTRATION ON THE REPRODUCTIVE ORGANS IN THE MALE GOAT.	14125929	Chlorpromazine	Testis	1	1	1
Chlorpromazine	Testis	0	1	4741322	1973	Effect of the neonatal administration of a single dose of chlorpromazine on the subsequent sexual development of male mice.	4741322	Chlorpromazine	Testis	1	1	1
Chlorpromazine	Turner Syndrome	0	0	14096647	1963	[ON THE PITUITARY-ADRENAL FEED-BACK TEST].	14096647	Chlorpromazine	Turner Syndrome	1	1	1
Chlorpromazine	Urogenital Abnormalities	1	0	4945875	1971	[Teratogenic effects of hyperemesis gravidarum and of the customary drugs used in its therapy].	4945875	Chlorpromazine	Urogenital Abnormalities	1	1	1
Chlorpromazine	Vas Deferens	0	1	6653838	1983	Gametogenesis in chlorpromazine-treated BALBc mice.	6653838	Chlorpromazine	Vas Deferens	1	1	1
Cyanamide	Testis	1	1	3628177	1987	A two-generation reproduction-fertility study of cyanamide in the rat.	3628177	Cyanamide	Testis	1		1
cypermethrin	Epididymis	1	1	19500828	2009	Beta-cypermethrin impairs reproductive function in male mice by inducing oxidative stress.	19500828	cypermethrin	Epididymis	1		1
cypermethrin	Epididymis	1	1	19862501	2010	Cypermethrin exposure during puberty disrupts testosterone synthesis via downregulating StAR in mouse testes.	19862501	cypermethrin	Epididymis	1		1
cypermethrin	Epididymis	1	1	21542485	2010	Cypermetherin toxic effects on spermatogenesis and male mouse reproductive organs.	21542485	cypermethrin	Epididymis	1		1
cypermethrin	Epididymis	0	1	23425803	2013	Effects of cypermethrin on male reproductive system in adult rats.	23425803	cypermethrin	Epididymis	1		1
cypermethrin	Epididymis	1	1	24558798	2013	Cypermethrin induced reproductive toxicity in male Wistar rats: protective role of Tribulus terrestris.	24558798	cypermethrin	Epididymis	1		1
cypermethrin	Genitalia, Male	1	1	22147539	2013	Toxic effects of cypermethrin on the male reproductive system: with emphasis on the androgen receptor.	22147539	cypermethrin	Genitalia, Male	1		1
cypermethrin	Leydig Cells	1	1	19500828	2009	Beta-cypermethrin impairs reproductive function in male mice by inducing oxidative stress.	19500828	cypermethrin	Leydig Cells	1		1
cypermethrin	Leydig Cells	1	1	19862501	2010	Cypermethrin exposure during puberty disrupts testosterone synthesis via downregulating StAR in mouse testes.	19862501	cypermethrin	Leydig Cells	1		1
cypermethrin	Prostate	0	1	23425803	2013	Effects of cypermethrin on male reproductive system in adult rats.	23425803	cypermethrin	Prostate	1		1
cypermethrin	Seminal Vesicles	1	1	11598791	2001	Evaluation of the toxic potentials of cypermethrin pesticide on some reproductive and fertility parameters in the male rats.	11598791	cypermethrin	Seminal Vesicles	1		1
cypermethrin	Seminal Vesicles	1	1	18490057	2009	Cypermethrin effects on the adult mice seminal glands.	18490057	cypermethrin	Seminal Vesicles	1		1
cypermethrin	Seminal Vesicles	0	1	23425803	2013	Effects of cypermethrin on male reproductive system in adult rats.	23425803	cypermethrin	Seminal Vesicles	1		1
cypermethrin	Seminiferous Tubules	1	1	22147539	2013	Toxic effects of cypermethrin on the male reproductive system: with emphasis on the androgen receptor.	22147539	cypermethrin	Seminiferous Tubules	1		1
cypermethrin	Sperm Count	1	1	11598791	2001	Evaluation of the toxic potentials of cypermethrin pesticide on some reproductive and fertility parameters in the male rats.	11598791	cypermethrin	Sperm Count	1		1
cypermethrin	Sperm Count	1	1	12856928	2003	Protective role of isoflavones against the toxic effect of cypermethrin on semen quality and testosterone levels of rabbits.	12856928	cypermethrin	Sperm Count	1		1
cypermethrin	Sperm Count	1	1	19019642	2009	Deleterious effects of cypermethrin on semen characteristics and testes of dwarf goats (Capra hircus).	19019642	cypermethrin	Sperm Count	1		1
cypermethrin	Sperm Count	1	1	20131380	2011	Maternal cypermethrin exposure during lactation impairs testicular development and spermatogenesis in male mouse offspring.	20131380	cypermethrin	Sperm Count	1		1
cypermethrin	Sperm Count	1	1	20435348	2010	Cypermethrin reversibly alters sperm count without altering fertility in mice.	20435348	cypermethrin	Sperm Count	1		1
cypermethrin	Sperm Count	1	1	21542485	2010	Cypermetherin toxic effects on spermatogenesis and male mouse reproductive organs.	21542485	cypermethrin	Sperm Count	1		1
cypermethrin	Sperm Count	1	1	22147539	2013	Toxic effects of cypermethrin on the male reproductive system: with emphasis on the androgen receptor.	22147539	cypermethrin	Sperm Count	1		1
cypermethrin	Sperm Count	1	1	24558798	2013	Cypermethrin induced reproductive toxicity in male Wistar rats: protective role of Tribulus terrestris.	24558798	cypermethrin	Sperm Count	1		1
cypermethrin	Sperm Head	1	1	24558798	2013	Cypermethrin induced reproductive toxicity in male Wistar rats: protective role of Tribulus terrestris.	24558798	cypermethrin	Sperm Head	1		1
cypermethrin	Sperm Motility	1	1	12856928	2003	Protective role of isoflavones against the toxic effect of cypermethrin on semen quality and testosterone levels of rabbits.	12856928	cypermethrin	Sperm Motility	1		1
cypermethrin	Sperm Motility	1	1	18214806	2008	Effects of fenvalerate and cypermethrin on rat sperm motility patterns in vitro as measured by computer-assisted sperm analysis.	18214806	cypermethrin	Sperm Motility	1		1
cypermethrin	Sperm Motility	1	1	19896529	2010	Effects of permethrin, cypermethrin and 3-phenoxybenzoic acid on rat sperm motility in vitro evaluated with computer-assisted sperm analysis.	19896529	cypermethrin	Sperm Motility	1		1
cypermethrin	Sperm Motility	1	1	21542485	2010	Cypermetherin toxic effects on spermatogenesis and male mouse reproductive organs.	21542485	cypermethrin	Sperm Motility	1		1
cypermethrin	Sperm Motility	1	1	24558798	2013	Cypermethrin induced reproductive toxicity in male Wistar rats: protective role of Tribulus terrestris.	24558798	cypermethrin	Sperm Motility	1		1
cypermethrin	Spermatocytes	1	1	22147539	2013	Toxic effects of cypermethrin on the male reproductive system: with emphasis on the androgen receptor.	22147539	cypermethrin	Spermatocytes	1		1
cypermethrin	Spermatogenesis	1	1	19019642	2009	Deleterious effects of cypermethrin on semen characteristics and testes of dwarf goats (Capra hircus).	19019642	cypermethrin	Spermatogenesis	1		1
cypermethrin	Spermatogenesis	1	1	19862501	2010	Cypermethrin exposure during puberty disrupts testosterone synthesis via downregulating StAR in mouse testes.	19862501	cypermethrin	Spermatogenesis	1		1
cypermethrin	Spermatogenesis	1	1	20131380	2011	Maternal cypermethrin exposure during lactation impairs testicular development and spermatogenesis in male mouse offspring.	20131380	cypermethrin	Spermatogenesis	1		1
cypermethrin	Spermatogenesis	1	1	21542485	2010	Cypermetherin toxic effects on spermatogenesis and male mouse reproductive organs.	21542485	cypermethrin	Spermatogenesis	1		1
cypermethrin	Spermatogenesis	1	1	22147539	2013	Toxic effects of cypermethrin on the male reproductive system: with emphasis on the androgen receptor.	22147539	cypermethrin	Spermatogenesis	1		1
cypermethrin	Spermatogenesis	0	1	23425803	2013	Effects of cypermethrin on male reproductive system in adult rats.	23425803	cypermethrin	Spermatogenesis	1		1
cypermethrin	Spermatogonia	1	1	22147539	2013	Toxic effects of cypermethrin on the male reproductive system: with emphasis on the androgen receptor.	22147539	cypermethrin	Spermatogonia	1		1
cypermethrin	Spermatozoa	1	1	15529877	2004	Demonstration of sperm head shape abnormality and clastogenic potential of cypermethrin.	15529877	cypermethrin	Spermatozoa	1		1
cypermethrin	Spermatozoa	1	1	18214806	2008	Effects of fenvalerate and cypermethrin on rat sperm motility patterns in vitro as measured by computer-assisted sperm analysis.	18214806	cypermethrin	Spermatozoa	1		1
cypermethrin	Spermatozoa	1	1	19019642	2009	Deleterious effects of cypermethrin on semen characteristics and testes of dwarf goats (Capra hircus).	19019642	cypermethrin	Spermatozoa	1		1
cypermethrin	Spermatozoa	1	1	19500828	2009	Beta-cypermethrin impairs reproductive function in male mice by inducing oxidative stress.	19500828	cypermethrin	Spermatozoa	1		1
cypermethrin	Spermatozoa	1	1	19862501	2010	Cypermethrin exposure during puberty disrupts testosterone synthesis via downregulating StAR in mouse testes.	19862501	cypermethrin	Spermatozoa	1		1
cypermethrin	Spermatozoa	1	1	19896529	2010	Effects of permethrin, cypermethrin and 3-phenoxybenzoic acid on rat sperm motility in vitro evaluated with computer-assisted sperm analysis.	19896529	cypermethrin	Spermatozoa	1		1
cypermethrin	Spermatozoa	1	1	20131380	2011	Maternal cypermethrin exposure during lactation impairs testicular development and spermatogenesis in male mouse offspring.	20131380	cypermethrin	Spermatozoa	1		1
cypermethrin	Spermatozoa	1	1	20435348	2010	Cypermethrin reversibly alters sperm count without altering fertility in mice.	20435348	cypermethrin	Spermatozoa	1		1
cypermethrin	Spermatozoa	1	1	21542485	2010	Cypermetherin toxic effects on spermatogenesis and male mouse reproductive organs.	21542485	cypermethrin	Spermatozoa	1		1
cypermethrin	Spermatozoa	1	1	24558798	2013	Cypermethrin induced reproductive toxicity in male Wistar rats: protective role of Tribulus terrestris.	24558798	cypermethrin	Spermatozoa	1		1
cypermethrin	Spermatozoa	1	1	3376150	1988	Genotoxic effects of a synthetic pyrethroid insecticide, cypermethrin, in mice in vivo.	3376150	cypermethrin	Spermatozoa	1		1
cypermethrin	Testis	1	1	11598791	2001	Evaluation of the toxic potentials of cypermethrin pesticide on some reproductive and fertility parameters in the male rats.	11598791	cypermethrin	Testis	1		1
cypermethrin	Testis	1	1	15529877	2004	Demonstration of sperm head shape abnormality and clastogenic potential of cypermethrin.	15529877	cypermethrin	Testis	1		1
cypermethrin	Testis	1	1	19019642	2009	Deleterious effects of cypermethrin on semen characteristics and testes of dwarf goats (Capra hircus).	19019642	cypermethrin	Testis	1		1
cypermethrin	Testis	1	1	19500828	2009	Beta-cypermethrin impairs reproductive function in male mice by inducing oxidative stress.	19500828	cypermethrin	Testis	1		1
cypermethrin	Testis	1	1	19862501	2010	Cypermethrin exposure during puberty disrupts testosterone synthesis via downregulating StAR in mouse testes.	19862501	cypermethrin	Testis	1		1
cypermethrin	Testis	1	1	20131380	2011	Maternal cypermethrin exposure during lactation impairs testicular development and spermatogenesis in male mouse offspring.	20131380	cypermethrin	Testis	1		1
cypermethrin	Testis	1	1	21542485	2010	Cypermetherin toxic effects on spermatogenesis and male mouse reproductive organs.	21542485	cypermethrin	Testis	1		1
cypermethrin	Testis	1	1	22147539	2013	Toxic effects of cypermethrin on the male reproductive system: with emphasis on the androgen receptor.	22147539	cypermethrin	Testis	1		1
cypermethrin	Testis	0	1	23425803	2013	Effects of cypermethrin on male reproductive system in adult rats.	23425803	cypermethrin	Testis	1		1
cypermethrin	Testis	1	1	24558798	2013	Cypermethrin induced reproductive toxicity in male Wistar rats: protective role of Tribulus terrestris.	24558798	cypermethrin	Testis	1		1
DEET	Prostate	1	1	22975477	2012	Pesticide and insect repellent mixture (permethrin and DEET) induces epigenetic transgenerational inheritance of disease and sperm epimutations.	22975477	DEET	Prostate	1		1
DEET	Sperm Count	0	1	6617532	1983	DEET (N,N-diethyltoluamide) does not affect sperm number, viability and head morphology in male rats treated dermally.	6617532	DEET	Sperm Count	1		1
DEET	Sperm Head	0	1	6617532	1983	DEET (N,N-diethyltoluamide) does not affect sperm number, viability and head morphology in male rats treated dermally.	6617532	DEET	Sperm Head	1		1
DEET	Sperm Motility	1	1	1264032	1976	[Study of the remote results of the use of repellants. Report 1. Experimental study of the long-term effects of the repellant diethyltoluamide (DETA)].	1264032	DEET	Sperm Motility	1		1
DEET	Spermatozoa	1	1	1264032	1976	[Study of the remote results of the use of repellants. Report 1. Experimental study of the long-term effects of the repellant diethyltoluamide (DETA)].	1264032	DEET	Spermatozoa	1		1
DEET	Spermatozoa	1	1	22975477	2012	Pesticide and insect repellent mixture (permethrin and DEET) induces epigenetic transgenerational inheritance of disease and sperm epimutations.	22975477	DEET	Spermatozoa	1		1
DEET	Spermatozoa	0	1	6617532	1983	DEET (N,N-diethyltoluamide) does not affect sperm number, viability and head morphology in male rats treated dermally.	6617532	DEET	Spermatozoa	1		1
DEET	Testis	1	1	22975477	2012	Pesticide and insect repellent mixture (permethrin and DEET) induces epigenetic transgenerational inheritance of disease and sperm epimutations.	22975477	DEET	Testis	1		1
DEET	Testis	0	1	6617532	1983	DEET (N,N-diethyltoluamide) does not affect sperm number, viability and head morphology in male rats treated dermally.	6617532	DEET	Testis	1		1
Dibutyl Phthalate	Cryptorchidism	1	1	10198273	1999	Disruption of androgen-regulated male reproductive development by di(n-butyl) phthalate during late gestation in rats is different from flutamide.	10198273	Dibutyl Phthalate	Cryptorchidism	1		1
Dibutyl Phthalate	Cryptorchidism	1	1	10643872	2000	Critical period for adverse effects on development of reproductive system in male offspring of rats given di-n-butyl phthalate during late pregnancy.	10643872	Dibutyl Phthalate	Cryptorchidism	1		1
Dibutyl Phthalate	Cryptorchidism	0	1	11297877	2001	Adverse effects on development of the reproductive system in male offspring of rats given monobutyl phthalate, a metabolite of dibutyl phthalate, during late pregnancy.	11297877	Dibutyl Phthalate	Cryptorchidism	1		1
Dibutyl Phthalate	Cryptorchidism	0	1	14978965	2003	[Effects of prenatal exposure to phthalate ester on both testicular descent and urogenital development in rats].	14978965	Dibutyl Phthalate	Cryptorchidism	1		1
Dibutyl Phthalate	Cryptorchidism	1	1	16037377	2005	Expression of insulin-like factor 3 protein in the rat testis during fetal and postnatal development and in relation to cryptorchidism induced by in utero exposure to di (n-Butyl) phthalate.	16037377	Dibutyl Phthalate	Cryptorchidism	1		1
Dibutyl Phthalate	Cryptorchidism	1	1	18621746	2008	The orl rat with inherited cryptorchidism has increased susceptibility to the testicular effects of in utero dibutyl phthalate exposure.	18621746	Dibutyl Phthalate	Cryptorchidism	1		1
Dibutyl Phthalate	Cryptorchidism	1	1	20954080	2010	Effects of in utero exposure to DI(n-Butyl) phthalate on development of male reproductive tracts in Sprague-Dawley rats.	20954080	Dibutyl Phthalate	Cryptorchidism	1		1
Dibutyl Phthalate	Cryptorchidism	1	1	22864157	2012	New Zealand Malayan war veterans' exposure to dibutylphthalate is associated with an increased incidence of cryptorchidism, hypospadias and breast cancer in their children.	22864157	Dibutyl Phthalate	Cryptorchidism	1		1
Dibutyl Phthalate	Cryptorchidism	1	1	22960723	2012	Comment on Carran and Shaw's "New Zealand Malayan war veterans' exposure to dibutylphthalate" article.	22960723	Dibutyl Phthalate	Cryptorchidism	1		1
Dibutyl Phthalate	Cryptorchidism	1	1	23321895	2012	Increases in disease in Malayan war veterans' children may be misleading.	23321895	Dibutyl Phthalate	Cryptorchidism	1		1
Dibutyl Phthalate	Epididymis	1	1	12851105	2003	Pathogenesis of male reproductive tract lesions from gestation through adulthood following in utero exposure to Di(n-butyl) phthalate.	12851105	Dibutyl Phthalate	Epididymis	1		1
Dibutyl Phthalate	Epididymis	1	1	15219629	2004	Reproductive and developmental toxicity in F1 Sprague-Dawley male rats exposed to di-n-butyl phthalate in utero and during lactation and determination of its NOAEL.	15219629	Dibutyl Phthalate	Epididymis	1		1
Dibutyl Phthalate	Epididymis	1	1	20823052	2011	Di-n-butyl phthalate (DBP) exposure induces oxidative stress in epididymis of adult rats.	20823052	Dibutyl Phthalate	Epididymis	1		1
Dibutyl Phthalate	Genitalia, Male	1	1	10198273	1999	Disruption of androgen-regulated male reproductive development by di(n-butyl) phthalate during late gestation in rats is different from flutamide.	10198273	Dibutyl Phthalate	Genitalia, Male	1		1
Dibutyl Phthalate	Genitalia, Male	1	1	10717378	2000	Effects of di-n-butyl phthalate (DBP) on male reproductive development in the rat: implications for human risk assessment.	10717378	Dibutyl Phthalate	Genitalia, Male	1		1
Dibutyl Phthalate	Genitalia, Male	1	1	10788569	2000	Dose-dependent alterations in androgen-regulated male reproductive development in rats exposed to Di(n-butyl) phthalate during late gestation.	10788569	Dibutyl Phthalate	Genitalia, Male	1		1
Dibutyl Phthalate	Genitalia, Male	0	1	11297877	2001	Adverse effects on development of the reproductive system in male offspring of rats given monobutyl phthalate, a metabolite of dibutyl phthalate, during late pregnancy.	11297877	Dibutyl Phthalate	Genitalia, Male	1		1
Dibutyl Phthalate	Genitalia, Male	1	1	12655036	2003	Effects of dibutyl phthalate in male rabbits following in utero, adolescent, or postpubertal exposure.	12655036	Dibutyl Phthalate	Genitalia, Male	1		1
Dibutyl Phthalate	Genitalia, Male	1	1	14687758	2004	Phthalate ester-induced gubernacular lesions are associated with reduced insl3 gene expression in the fetal rat testis.	14687758	Dibutyl Phthalate	Genitalia, Male	1		1
Dibutyl Phthalate	Genitalia, Male	1	1	14713552	2004	Male reproductive tract lesions at 6, 12, and 18 months of age following in utero exposure to di(n-butyl) phthalate.	14713552	Dibutyl Phthalate	Genitalia, Male	1		1
Dibutyl Phthalate	Genitalia, Male	1	1	15954088	2005	Critical window of male reproductive tract development in rats following gestational exposure to di-n-butyl phthalate.	15954088	Dibutyl Phthalate	Genitalia, Male	1		1
Dibutyl Phthalate	Genitalia, Male	1	1	17400582	2007	Cumulative effects of dibutyl phthalate and diethylhexyl phthalate on male rat reproductive tract development: altered fetal steroid hormones and genes.	17400582	Dibutyl Phthalate	Genitalia, Male	1		1
Dibutyl Phthalate	Genitalia, Male	1	1	18706996	2008	Diisobutyl phthalate impairs the androgen-dependent reproductive development of the male rat.	18706996	Dibutyl Phthalate	Genitalia, Male	1		1
Dibutyl Phthalate	Genitalia, Male	1	1	19585553	2009	Reproductive toxicity and pharmacokinetics of di-n-butyl phthalate (DBP) following dietary exposure of pregnant rats.	19585553	Dibutyl Phthalate	Genitalia, Male	1		1
Dibutyl Phthalate	Genitalia, Male	1	1	20002220	2010	Androgen action in the masculinization programming window and development of male reproductive organs.	20002220	Dibutyl Phthalate	Genitalia, Male	1		1
Dibutyl Phthalate	Genitalia, Male	1	1	20849870	2013	Use of genomic data in risk assessment case study: I. Evaluation of the dibutyl phthalate male reproductive development toxicity data set.	20849870	Dibutyl Phthalate	Genitalia, Male	1		1
Dibutyl Phthalate	Genitalia, Male	1	1	20954080	2010	Effects of in utero exposure to DI(n-Butyl) phthalate on development of male reproductive tracts in Sprague-Dawley rats.	20954080	Dibutyl Phthalate	Genitalia, Male	1		1
Dibutyl Phthalate	Genitalia, Male	0	1	21657945	2011	Differential expression of the Wnt/?-catenin pathway in the genital tubercle (GT) of fetal male rat following maternal exposure to di-n-butyl phthalate (DBP).	21657945	Dibutyl Phthalate	Genitalia, Male	1		1
Dibutyl Phthalate	Genitalia, Male	1	1	9114309	1997	Reproductive toxicology. Di-n-butylphthalate, rats.	9114309	Dibutyl Phthalate	Genitalia, Male	1		1
Dibutyl Phthalate	Genitalia, Male	1	1	9629619	1998	Male reproductive tract malformations in rats following gestational and lactational exposure to Di(n-butyl) phthalate: an antiandrogenic mechanism?	9629619	Dibutyl Phthalate	Genitalia, Male	1		1
Dibutyl Phthalate	Gonadal Dysgenesis	1	1	18174951	2007	In utero exposure to di(n-butyl) phthalate and testicular dysgenesis: comparison of fetal and adult end points and their dose sensitivity.	18174951	Dibutyl Phthalate	Gonadal Dysgenesis	1		1
Dibutyl Phthalate	Gonadal Dysgenesis	1	1	20002220	2010	Androgen action in the masculinization programming window and development of male reproductive organs.	20002220	Dibutyl Phthalate	Gonadal Dysgenesis	1		1
Dibutyl Phthalate	Gonadal Dysgenesis	1	1	21868749	2012	Induction and persistence of abnormal testicular germ cells following gestational exposure to di-(n-butyl) phthalate in p53-null mice.	21868749	Dibutyl Phthalate	Gonadal Dysgenesis	1		1
Dibutyl Phthalate	Hypospadias	0	1	14978965	2003	[Effects of prenatal exposure to phthalate ester on both testicular descent and urogenital development in rats].	14978965	Dibutyl Phthalate	Hypospadias	1		1
Dibutyl Phthalate	Hypospadias	1	1	17343970	2007	Study on developmental abnormalities in hypospadiac male rats induced by maternal exposure to di-n-butyl phthalate (DBP).	17343970	Dibutyl Phthalate	Hypospadias	1		1
Dibutyl Phthalate	Hypospadias	1	1	19464577	2009	Molecular and toxicologic research in newborn hypospadiac male rats following in utero exposure to di-n-butyl phthalate (DBP).	19464577	Dibutyl Phthalate	Hypospadias	1		1
Dibutyl Phthalate	Hypospadias	1	1	20954080	2010	Effects of in utero exposure to DI(n-Butyl) phthalate on development of male reproductive tracts in Sprague-Dawley rats.	20954080	Dibutyl Phthalate	Hypospadias	1		1
Dibutyl Phthalate	Hypospadias	1	1	22273727	2012	The role of androgen-induced growth factor (FGF8) on genital tubercle development in a hypospadiac male rat model of prenatal exposure to di-n-butyl phthalate.	22273727	Dibutyl Phthalate	Hypospadias	1		1
Dibutyl Phthalate	Hypospadias	1	1	22864157	2012	New Zealand Malayan war veterans' exposure to dibutylphthalate is associated with an increased incidence of cryptorchidism, hypospadias and breast cancer in their children.	22864157	Dibutyl Phthalate	Hypospadias	1		1
Dibutyl Phthalate	Hypospadias	1	1	22960723	2012	Comment on Carran and Shaw's "New Zealand Malayan war veterans' exposure to dibutylphthalate" article.	22960723	Dibutyl Phthalate	Hypospadias	1		1
Dibutyl Phthalate	Hypospadias	1	1	23321895	2012	Increases in disease in Malayan war veterans' children may be misleading.	23321895	Dibutyl Phthalate	Hypospadias	1		1
Dibutyl Phthalate	Leydig Cell Tumor	1	1	14713552	2004	Male reproductive tract lesions at 6, 12, and 18 months of age following in utero exposure to di(n-butyl) phthalate.	14713552	Dibutyl Phthalate	Leydig Cell Tumor	1		1
Dibutyl Phthalate	Leydig Cells	1	1	11934529	2002	Fetal testosterone insufficiency and abnormal proliferation of Leydig cells and gonocytes in rats exposed to di(n-butyl) phthalate.	11934529	Dibutyl Phthalate	Leydig Cells	1		1
Dibutyl Phthalate	Leydig Cells	1	1	12700402	2003	Quantitative changes in gene expression in fetal rat testes following exposure to di(n-butyl) phthalate.	12700402	Dibutyl Phthalate	Leydig Cells	1		1
Dibutyl Phthalate	Leydig Cells	0	1	12832361	2003	Human 'testicular dysgenesis syndrome': a possible model using in-utero exposure of the rat to dibutyl phthalate.	12832361	Dibutyl Phthalate	Leydig Cells	1		1
Dibutyl Phthalate	Leydig Cells	1	1	15539561	2005	Abnormal Leydig Cell aggregation in the fetal testis of rats exposed to di (n-butyl) phthalate and its possible role in testicular dysgenesis.	15539561	Dibutyl Phthalate	Leydig Cells	1		1
Dibutyl Phthalate	Leydig Cells	1	1	16037377	2005	Expression of insulin-like factor 3 protein in the rat testis during fetal and postnatal development and in relation to cryptorchidism induced by in utero exposure to di (n-Butyl) phthalate.	16037377	Dibutyl Phthalate	Leydig Cells	1		1
Dibutyl Phthalate	Leydig Cells	1	1	16458459	2006	Diisobutyl phthalate has comparable anti-androgenic effects to di-n-butyl phthalate in fetal rat testis.	16458459	Dibutyl Phthalate	Leydig Cells	1		1
Dibutyl Phthalate	Leydig Cells	1	1	16466534	2006	Cellular origins of testicular dysgenesis in rats exposed in utero to di(n-butyl) phthalate.	16466534	Dibutyl Phthalate	Leydig Cells	1		1
Dibutyl Phthalate	Leydig Cells	1	1	17431488	2007	Effects of monobutyl and di(n-butyl) phthalate in vitro on steroidogenesis and Leydig cell aggregation in fetal testis explants from the rat: comparison with effects in vivo in the fetal rat and neonatal marmoset and in vitro in the human.	17431488	Dibutyl Phthalate	Leydig Cells	1		1
Dibutyl Phthalate	Leydig Cells	1	1	18174951	2007	In utero exposure to di(n-butyl) phthalate and testicular dysgenesis: comparison of fetal and adult end points and their dose sensitivity.	18174951	Dibutyl Phthalate	Leydig Cells	1		1
Dibutyl Phthalate	Leydig Cells	1	1	19295080	2008	Effect on histological and sperm kinetics in DBP exposed Wistar rats.	19295080	Dibutyl Phthalate	Leydig Cells	1		1
Dibutyl Phthalate	Leydig Cells	1	1	19903717	2010	Induction of spermatogenic cell apoptosis in prepubertal rat testes irrespective of testicular steroidogenesis: a possible estrogenic effect of di(n-butyl) phthalate.	19903717	Dibutyl Phthalate	Leydig Cells	1		1
Dibutyl Phthalate	Leydig Cells	1	1	21266533	2011	Species-specific dibutyl phthalate fetal testis endocrine disruption correlates with inhibition of SREBP2-dependent gene expression pathways.	21266533	Dibutyl Phthalate	Leydig Cells	1		1
Dibutyl Phthalate	Leydig Cells	1	1	22968287	2013	Atypical Leydig cell hyperplasia in adult rats with low T and high LH induced by prenatal Di(n-butyl) phthalate exposure.	22968287	Dibutyl Phthalate	Leydig Cells	1		1
Dibutyl Phthalate	Leydig Cells	1	1	23314658	2013	Brief maternal exposure of rats to the xenobiotics dibutyl phthalate or diethylstilbestrol alters adult-type Leydig cell development in male offspring.	23314658	Dibutyl Phthalate	Leydig Cells	1		1
Dibutyl Phthalate	Leydig Cells	1	1	23416961	2013	Male Sprague-Dawley rats exposed to in utero di(n-butyl) phthalate: dose dependent and age-related morphological changes in Leydig cell smooth endoplasmic reticulum.	23416961	Dibutyl Phthalate	Leydig Cells	1		1
Dibutyl Phthalate	Penis	1	1	20002220	2010	Androgen action in the masculinization programming window and development of male reproductive organs.	20002220	Dibutyl Phthalate	Penis	1		1
Dibutyl Phthalate	Penis	1	1	22273727	2012	The role of androgen-induced growth factor (FGF8) on genital tubercle development in a hypospadiac male rat model of prenatal exposure to di-n-butyl phthalate.	22273727	Dibutyl Phthalate	Penis	1		1
Dibutyl Phthalate	Penis	1	1	9074889	1997	Reproductive toxicity of di-n-butylphthalate in a continuous breeding protocol in Sprague-Dawley rats.	9074889	Dibutyl Phthalate	Penis	1		1
Dibutyl Phthalate	Prostate	0	1	14978965	2003	[Effects of prenatal exposure to phthalate ester on both testicular descent and urogenital development in rats].	14978965	Dibutyl Phthalate	Prostate	1		1
Dibutyl Phthalate	Prostate	1	1	19549552	2009	Long-term effects of developmental exposure to di-n-butyl-phthalate (DBP) on rat prostate: proliferative and inflammatory disorders and a possible role of androgens.	19549552	Dibutyl Phthalate	Prostate	1		1
Dibutyl Phthalate	Prostate	1	1	20002220	2010	Androgen action in the masculinization programming window and development of male reproductive organs.	20002220	Dibutyl Phthalate	Prostate	1		1
Dibutyl Phthalate	Seminal Vesicles	1	1	20002220	2010	Androgen action in the masculinization programming window and development of male reproductive organs.	20002220	Dibutyl Phthalate	Seminal Vesicles	1		1
Dibutyl Phthalate	Seminiferous Tubules	0	1	12832361	2003	Human 'testicular dysgenesis syndrome': a possible model using in-utero exposure of the rat to dibutyl phthalate.	12832361	Dibutyl Phthalate	Seminiferous Tubules	1		1
Dibutyl Phthalate	Seminiferous Tubules	1	1	15539561	2005	Abnormal Leydig Cell aggregation in the fetal testis of rats exposed to di (n-butyl) phthalate and its possible role in testicular dysgenesis.	15539561	Dibutyl Phthalate	Seminiferous Tubules	1		1
Dibutyl Phthalate	Seminiferous Tubules	1	1	19165735	2009	Dose-dependent effects on cell proliferation, seminiferous tubules, and male germ cells in the fetal rat testis following exposure to di(n-butyl) phthalate.	19165735	Dibutyl Phthalate	Seminiferous Tubules	1		1
Dibutyl Phthalate	Seminiferous Tubules	1	1	19295080	2008	Effect on histological and sperm kinetics in DBP exposed Wistar rats.	19295080	Dibutyl Phthalate	Seminiferous Tubules	1		1
Dibutyl Phthalate	Seminiferous Tubules	0	1	20304454	2010	Single administration of di(n-butyl) phthalate delays spermatogenesis in prepubertal rats.	20304454	Dibutyl Phthalate	Seminiferous Tubules	1		1
Dibutyl Phthalate	Sertoli Cells	0	1	12832361	2003	Human 'testicular dysgenesis syndrome': a possible model using in-utero exposure of the rat to dibutyl phthalate.	12832361	Dibutyl Phthalate	Sertoli Cells	1		1
Dibutyl Phthalate	Sertoli Cells	1	1	15901642	2005	Exposure in utero to di(n-butyl) phthalate alters the vimentin cytoskeleton of fetal rat Sertoli cells and disrupts Sertoli cell-gonocyte contact.	15901642	Dibutyl Phthalate	Sertoli Cells	1		1
Dibutyl Phthalate	Sertoli Cells	1	1	16458459	2006	Diisobutyl phthalate has comparable anti-androgenic effects to di-n-butyl phthalate in fetal rat testis.	16458459	Dibutyl Phthalate	Sertoli Cells	1		1
Dibutyl Phthalate	Sertoli Cells	1	1	16466534	2006	Cellular origins of testicular dysgenesis in rats exposed in utero to di(n-butyl) phthalate.	16466534	Dibutyl Phthalate	Sertoli Cells	1		1
Dibutyl Phthalate	Sertoli Cells	1	1	20331591	2010	Di(n-butyl) phthalate induces vimentin filaments disruption in rat sertoli cells: a possible relation with spermatogenic cell apoptosis.	20331591	Dibutyl Phthalate	Sertoli Cells	1		1
Dibutyl Phthalate	Sertoli Cells	0	1	20392824	2010	Prenatal plus postnatal exposure to Di(n-Butyl) phthalate and/or flutamide markedly reduces final sertoli cell number in the rat.	20392824	Dibutyl Phthalate	Sertoli Cells	1		1
Dibutyl Phthalate	Sertoli Cells	1	1	20560449	2010	Effects of di-iso-butyl phthalate on testes of prepubertal rats and mice.	20560449	Dibutyl Phthalate	Sertoli Cells	1		1
Dibutyl Phthalate	Sertoli Cells	1	1	23766129	2013	Prepubertal mouse testis growth and maturation and androgen production are acutely sensitive to di-n-butyl phthalate.	23766129	Dibutyl Phthalate	Sertoli Cells	1		1
Dibutyl Phthalate	Sertoli Cells	1	1	8376724	1993	Mechanism of testicular atrophy induced by di-n-butyl phthalate in rats. Part 4. Changes in the activity of succinate dehydrogenase and the levels of transferrin and ferritin in the Sertoli and germ cells.	8376724	Dibutyl Phthalate	Sertoli Cells	1		1
Dibutyl Phthalate	Sperm Count	1	1	12655036	2003	Effects of dibutyl phthalate in male rabbits following in utero, adolescent, or postpubertal exposure.	12655036	Dibutyl Phthalate	Sperm Count	1		1
Dibutyl Phthalate	Sperm Count	1	1	15219629	2004	Reproductive and developmental toxicity in F1 Sprague-Dawley male rats exposed to di-n-butyl phthalate in utero and during lactation and determination of its NOAEL.	15219629	Dibutyl Phthalate	Sperm Count	1		1
Dibutyl Phthalate	Sperm Count	1	1	16916955	2006	Acute and long-term effects of in utero exposure of rats to di(n-butyl) phthalate on testicular germ cell development and proliferation.	16916955	Dibutyl Phthalate	Sperm Count	1		1
Dibutyl Phthalate	Sperm Count	1	1	22489061	2014	Prenatal di-n-butyl phthalate exposure alters reproductive functions at adulthood in male rats.	22489061	Dibutyl Phthalate	Sperm Count	1		1
Dibutyl Phthalate	Sperm Count	1	1	24213843	2014	Effects of in utero di-butyl phthalate and butyl benzyl phthalate exposure on offspring development and male reproduction of rat.	24213843	Dibutyl Phthalate	Sperm Count	1		1
Dibutyl Phthalate	Sperm Count	1	1	9074889	1997	Reproductive toxicity of di-n-butylphthalate in a continuous breeding protocol in Sprague-Dawley rats.	9074889	Dibutyl Phthalate	Sperm Count	1		1
Dibutyl Phthalate	Sperm Count	1	1	9114309	1997	Reproductive toxicology. Di-n-butylphthalate, rats.	9114309	Dibutyl Phthalate	Sperm Count	1		1
Dibutyl Phthalate	Sperm Head	1	1	22108425	2011	Developmental toxicity in mice following paternal exposure to Di-N-butyl-phthalate (DBP).	22108425	Dibutyl Phthalate	Sperm Head	1		1
Dibutyl Phthalate	Sperm Motility	1	1	17214610	2007	Curcumin and kolaviron ameliorate di-n-butylphthalate-induced testicular damage in rats.	17214610	Dibutyl Phthalate	Sperm Motility	1		1
Dibutyl Phthalate	Sperm Motility	1	1	20551087	2011	Environmental and experimental exposure of phthalate esters: the toxicological consequence on human sperm.	20551087	Dibutyl Phthalate	Sperm Motility	1		1
Dibutyl Phthalate	Sperm Motility	1	1	20563931	2010	Functional and morphological reproductive aspects in male rats exposed to di-n-butyl phthalate (DBP) in utero and during lactation.	20563931	Dibutyl Phthalate	Sperm Motility	1		1
Dibutyl Phthalate	Sperm Motility	1	1	22489061	2014	Prenatal di-n-butyl phthalate exposure alters reproductive functions at adulthood in male rats.	22489061	Dibutyl Phthalate	Sperm Motility	1		1
Dibutyl Phthalate	Sperm Motility	1	1	24213843	2014	Effects of in utero di-butyl phthalate and butyl benzyl phthalate exposure on offspring development and male reproduction of rat.	24213843	Dibutyl Phthalate	Sperm Motility	1		1
Dibutyl Phthalate	Spermatids	0	1	20304454	2010	Single administration of di(n-butyl) phthalate delays spermatogenesis in prepubertal rats.	20304454	Dibutyl Phthalate	Spermatids	1		1
Dibutyl Phthalate	Spermatogenesis	1	1	12655036	2003	Effects of dibutyl phthalate in male rabbits following in utero, adolescent, or postpubertal exposure.	12655036	Dibutyl Phthalate	Spermatogenesis	1		1
Dibutyl Phthalate	Spermatogenesis	1	1	15659570	2005	Subchronic exposure to low concentrations of di-n-butyl phthalate disrupts spermatogenesis in Xenopus laevis frogs.	15659570	Dibutyl Phthalate	Spermatogenesis	1		1
Dibutyl Phthalate	Spermatogenesis	1	1	16002344	2005	Effects of selected xenoestrogens on liver peroxisomes, vitellogenin levels and spermatogenic cell proliferation in male zebrafish.	16002344	Dibutyl Phthalate	Spermatogenesis	1		1
Dibutyl Phthalate	Spermatogenesis	1	1	16916955	2006	Acute and long-term effects of in utero exposure of rats to di(n-butyl) phthalate on testicular germ cell development and proliferation.	16916955	Dibutyl Phthalate	Spermatogenesis	1		1
Dibutyl Phthalate	Spermatogenesis	1	1	17379376	2007	Identification of differentially expressed genes in the testis of Sprague-Dawley rats treated with di(n-butyl) phthalate.	17379376	Dibutyl Phthalate	Spermatogenesis	1		1
Dibutyl Phthalate	Spermatogenesis	1	1	19903717	2010	Induction of spermatogenic cell apoptosis in prepubertal rat testes irrespective of testicular steroidogenesis: a possible estrogenic effect of di(n-butyl) phthalate.	19903717	Dibutyl Phthalate	Spermatogenesis	1		1
Dibutyl Phthalate	Spermatogenesis	0	1	20304454	2010	Single administration of di(n-butyl) phthalate delays spermatogenesis in prepubertal rats.	20304454	Dibutyl Phthalate	Spermatogenesis	1		1
Dibutyl Phthalate	Spermatogenesis	1	1	20331591	2010	Di(n-butyl) phthalate induces vimentin filaments disruption in rat sertoli cells: a possible relation with spermatogenic cell apoptosis.	20331591	Dibutyl Phthalate	Spermatogenesis	1		1
Dibutyl Phthalate	Spermatogenesis	1	1	21337613	2011	Evidence suggesting that di-n-butyl phthalate has antiandrogenic effects in fish.	21337613	Dibutyl Phthalate	Spermatogenesis	1		1
Dibutyl Phthalate	Spermatogenesis	1	1	2365410	1990	Testicular toxicity of di-n-butyl phthalate in adult rats: effect on marker enzymes of spermatogenesis.	2365410	Dibutyl Phthalate	Spermatogenesis	1		1
Dibutyl Phthalate	Spermatogenesis	1	1	23766129	2013	Prepubertal mouse testis growth and maturation and androgen production are acutely sensitive to di-n-butyl phthalate.	23766129	Dibutyl Phthalate	Spermatogenesis	1		1
Dibutyl Phthalate	Spermatogenesis	1	1	2391408	1990	Mechanism of testicular atrophy induced by di-n-butyl phthalate in rats. Part 2. The effects on some testicular enzymes.	2391408	Dibutyl Phthalate	Spermatogenesis	1		1
Dibutyl Phthalate	Spermatogenesis	1	1	24213843	2014	Effects of in utero di-butyl phthalate and butyl benzyl phthalate exposure on offspring development and male reproduction of rat.	24213843	Dibutyl Phthalate	Spermatogenesis	1		1
Dibutyl Phthalate	Spermatogonia	0	1	20304454	2010	Single administration of di(n-butyl) phthalate delays spermatogenesis in prepubertal rats.	20304454	Dibutyl Phthalate	Spermatogonia	1		1
Dibutyl Phthalate	Spermatogonia	0	1	22252765	2011	Di(n-butyl) phthalate has no effect on the rat prepubertal testis despite its estrogenic activity in vitro.	22252765	Dibutyl Phthalate	Spermatogonia	1		1
Dibutyl Phthalate	Spermatozoa	1	1	11934529	2002	Fetal testosterone insufficiency and abnormal proliferation of Leydig cells and gonocytes in rats exposed to di(n-butyl) phthalate.	11934529	Dibutyl Phthalate	Spermatozoa	1		1
Dibutyl Phthalate	Spermatozoa	0	1	12832361	2003	Human 'testicular dysgenesis syndrome': a possible model using in-utero exposure of the rat to dibutyl phthalate.	12832361	Dibutyl Phthalate	Spermatozoa	1		1
Dibutyl Phthalate	Spermatozoa	1	1	15098468	2004	[Reproductive and developmental toxicity of F1 male rats treated with DBP in utero and during lactation].	15098468	Dibutyl Phthalate	Spermatozoa	1		1
Dibutyl Phthalate	Spermatozoa	1	1	15219629	2004	Reproductive and developmental toxicity in F1 Sprague-Dawley male rats exposed to di-n-butyl phthalate in utero and during lactation and determination of its NOAEL.	15219629	Dibutyl Phthalate	Spermatozoa	1		1
Dibutyl Phthalate	Spermatozoa	1	1	15901642	2005	Exposure in utero to di(n-butyl) phthalate alters the vimentin cytoskeleton of fetal rat Sertoli cells and disrupts Sertoli cell-gonocyte contact.	15901642	Dibutyl Phthalate	Spermatozoa	1		1
Dibutyl Phthalate	Spermatozoa	1	1	16916955	2006	Acute and long-term effects of in utero exposure of rats to di(n-butyl) phthalate on testicular germ cell development and proliferation.	16916955	Dibutyl Phthalate	Spermatozoa	1		1
Dibutyl Phthalate	Spermatozoa	1	1	17214610	2007	Curcumin and kolaviron ameliorate di-n-butylphthalate-induced testicular damage in rats.	17214610	Dibutyl Phthalate	Spermatozoa	1		1
Dibutyl Phthalate	Spermatozoa	1	1	19165735	2009	Dose-dependent effects on cell proliferation, seminiferous tubules, and male germ cells in the fetal rat testis following exposure to di(n-butyl) phthalate.	19165735	Dibutyl Phthalate	Spermatozoa	1		1
Dibutyl Phthalate	Spermatozoa	1	1	19295080	2008	Effect on histological and sperm kinetics in DBP exposed Wistar rats.	19295080	Dibutyl Phthalate	Spermatozoa	1		1
Dibutyl Phthalate	Spermatozoa	0	1	20304454	2010	Single administration of di(n-butyl) phthalate delays spermatogenesis in prepubertal rats.	20304454	Dibutyl Phthalate	Spermatozoa	1		1
Dibutyl Phthalate	Spermatozoa	1	1	20331591	2010	Di(n-butyl) phthalate induces vimentin filaments disruption in rat sertoli cells: a possible relation with spermatogenic cell apoptosis.	20331591	Dibutyl Phthalate	Spermatozoa	1		1
Dibutyl Phthalate	Spermatozoa	1	1	20551087	2011	Environmental and experimental exposure of phthalate esters: the toxicological consequence on human sperm.	20551087	Dibutyl Phthalate	Spermatozoa	1		1
Dibutyl Phthalate	Spermatozoa	1	1	20560449	2010	Effects of di-iso-butyl phthalate on testes of prepubertal rats and mice.	20560449	Dibutyl Phthalate	Spermatozoa	1		1
Dibutyl Phthalate	Spermatozoa	1	1	20823052	2011	Di-n-butyl phthalate (DBP) exposure induces oxidative stress in epididymis of adult rats.	20823052	Dibutyl Phthalate	Spermatozoa	1		1
Dibutyl Phthalate	Spermatozoa	1	1	21868749	2012	Induction and persistence of abnormal testicular germ cells following gestational exposure to di-(n-butyl) phthalate in p53-null mice.	21868749	Dibutyl Phthalate	Spermatozoa	1		1
Dibutyl Phthalate	Spermatozoa	1	1	22489061	2014	Prenatal di-n-butyl phthalate exposure alters reproductive functions at adulthood in male rats.	22489061	Dibutyl Phthalate	Spermatozoa	1		1
Dibutyl Phthalate	Spermatozoa	1	1	24213843	2014	Effects of in utero di-butyl phthalate and butyl benzyl phthalate exposure on offspring development and male reproduction of rat.	24213843	Dibutyl Phthalate	Spermatozoa	1		1
Dibutyl Phthalate	Spermatozoa	1	1	24576492	2014	Di-n-butyl phthalate causes estrogenic effects in adult male Murray rainbowfish (Melanotaenia fluviatilis).	24576492	Dibutyl Phthalate	Spermatozoa	1		1
Dibutyl Phthalate	Spermatozoa	0	1	2957007	1987	Phthalate esters and semen quality parameters.	2957007	Dibutyl Phthalate	Spermatozoa	1		1
Dibutyl Phthalate	Spermatozoa	1	1	8376724	1993	Mechanism of testicular atrophy induced by di-n-butyl phthalate in rats. Part 4. Changes in the activity of succinate dehydrogenase and the levels of transferrin and ferritin in the Sertoli and germ cells.	8376724	Dibutyl Phthalate	Spermatozoa	1		1
Dibutyl Phthalate	Testis	0	1	11719706	2001	Altered gene profiles in fetal rat testes after in utero exposure to di(n-butyl) phthalate.	11719706	Dibutyl Phthalate	Testis	1		1
Dibutyl Phthalate	Testis	1	1	11934529	2002	Fetal testosterone insufficiency and abnormal proliferation of Leydig cells and gonocytes in rats exposed to di(n-butyl) phthalate.	11934529	Dibutyl Phthalate	Testis	1		1
Dibutyl Phthalate	Testis	1	1	12079616	2002	Oxidative DNA damage in male Wistar rats exposed to di-n-butyl phthalate.	12079616	Dibutyl Phthalate	Testis	1		1
Dibutyl Phthalate	Testis	1	1	12655036	2003	Effects of dibutyl phthalate in male rabbits following in utero, adolescent, or postpubertal exposure.	12655036	Dibutyl Phthalate	Testis	1		1
Dibutyl Phthalate	Testis	1	1	12700402	2003	Quantitative changes in gene expression in fetal rat testes following exposure to di(n-butyl) phthalate.	12700402	Dibutyl Phthalate	Testis	1		1
Dibutyl Phthalate	Testis	0	1	12832361	2003	Human 'testicular dysgenesis syndrome': a possible model using in-utero exposure of the rat to dibutyl phthalate.	12832361	Dibutyl Phthalate	Testis	1		1
Dibutyl Phthalate	Testis	1	1	12851105	2003	Pathogenesis of male reproductive tract lesions from gestation through adulthood following in utero exposure to Di(n-butyl) phthalate.	12851105	Dibutyl Phthalate	Testis	1		1
Dibutyl Phthalate	Testis	0	1	14617579	2004	Di(n-butyl) phthalate impairs cholesterol transport and steroidogenesis in the fetal rat testis through a rapid and reversible mechanism.	14617579	Dibutyl Phthalate	Testis	1		1
Dibutyl Phthalate	Testis	1	1	14687758	2004	Phthalate ester-induced gubernacular lesions are associated with reduced insl3 gene expression in the fetal rat testis.	14687758	Dibutyl Phthalate	Testis	1		1
Dibutyl Phthalate	Testis	1	1	14713552	2004	Male reproductive tract lesions at 6, 12, and 18 months of age following in utero exposure to di(n-butyl) phthalate.	14713552	Dibutyl Phthalate	Testis	1		1
Dibutyl Phthalate	Testis	1	1	15098468	2004	[Reproductive and developmental toxicity of F1 male rats treated with DBP in utero and during lactation].	15098468	Dibutyl Phthalate	Testis	1		1
Dibutyl Phthalate	Testis	1	1	15141095	2004	Dose-dependent alterations in gene expression and testosterone synthesis in the fetal testes of male rats exposed to di (n-butyl) phthalate.	15141095	Dibutyl Phthalate	Testis	1		1
Dibutyl Phthalate	Testis	1	1	15219629	2004	Reproductive and developmental toxicity in F1 Sprague-Dawley male rats exposed to di-n-butyl phthalate in utero and during lactation and determination of its NOAEL.	15219629	Dibutyl Phthalate	Testis	1		1
Dibutyl Phthalate	Testis	1	1	15659570	2005	Subchronic exposure to low concentrations of di-n-butyl phthalate disrupts spermatogenesis in Xenopus laevis frogs.	15659570	Dibutyl Phthalate	Testis	1		1
Dibutyl Phthalate	Testis	1	1	15987825	2005	Differential steroidogenic gene expression in the fetal adrenal gland versus the testis and rapid and dynamic response of the fetal testis to di(n-butyl) phthalate.	15987825	Dibutyl Phthalate	Testis	1		1
Dibutyl Phthalate	Testis	1	1	16037377	2005	Expression of insulin-like factor 3 protein in the rat testis during fetal and postnatal development and in relation to cryptorchidism induced by in utero exposure to di (n-Butyl) phthalate.	16037377	Dibutyl Phthalate	Testis	1		1
Dibutyl Phthalate	Testis	1	1	16458459	2006	Diisobutyl phthalate has comparable anti-androgenic effects to di-n-butyl phthalate in fetal rat testis.	16458459	Dibutyl Phthalate	Testis	1		1
Dibutyl Phthalate	Testis	1	1	16466534	2006	Cellular origins of testicular dysgenesis in rats exposed in utero to di(n-butyl) phthalate.	16466534	Dibutyl Phthalate	Testis	1		1
Dibutyl Phthalate	Testis	1	1	16916955	2006	Acute and long-term effects of in utero exposure of rats to di(n-butyl) phthalate on testicular germ cell development and proliferation.	16916955	Dibutyl Phthalate	Testis	1		1
Dibutyl Phthalate	Testis	1	1	17214610	2007	Curcumin and kolaviron ameliorate di-n-butylphthalate-induced testicular damage in rats.	17214610	Dibutyl Phthalate	Testis	1		1
Dibutyl Phthalate	Testis	1	1	17379376	2007	Identification of differentially expressed genes in the testis of Sprague-Dawley rats treated with di(n-butyl) phthalate.	17379376	Dibutyl Phthalate	Testis	1		1
Dibutyl Phthalate	Testis	1	1	17400582	2007	Cumulative effects of dibutyl phthalate and diethylhexyl phthalate on male rat reproductive tract development: altered fetal steroid hormones and genes.	17400582	Dibutyl Phthalate	Testis	1		1
Dibutyl Phthalate	Testis	1	1	17431488	2007	Effects of monobutyl and di(n-butyl) phthalate in vitro on steroidogenesis and Leydig cell aggregation in fetal testis explants from the rat: comparison with effects in vivo in the fetal rat and neonatal marmoset and in vitro in the human.	17431488	Dibutyl Phthalate	Testis	1		1
Dibutyl Phthalate	Testis	1	1	17868969	2007	Differential expression of peroxiredoxin 6 in fetal rat testis following in utero exposure to di(n-butyl) phthalate.	17868969	Dibutyl Phthalate	Testis	1		1
Dibutyl Phthalate	Testis	1	1	18174951	2007	In utero exposure to di(n-butyl) phthalate and testicular dysgenesis: comparison of fetal and adult end points and their dose sensitivity.	18174951	Dibutyl Phthalate	Testis	1		1
Dibutyl Phthalate	Testis	0	1	18602967	2008	Impact of diisobutyl phthalate and other PPAR agonists on steroidogenesis and plasma insulin and leptin levels in fetal rats.	18602967	Dibutyl Phthalate	Testis	1		1
Dibutyl Phthalate	Testis	1	1	18621746	2008	The orl rat with inherited cryptorchidism has increased susceptibility to the testicular effects of in utero dibutyl phthalate exposure.	18621746	Dibutyl Phthalate	Testis	1		1
Dibutyl Phthalate	Testis	1	1	18817337	2008	[Differential expression of ubiquitin C-terminal hydrolase L-1 in the rat testis following exposure to di-n-butyl phthalate in utero].	18817337	Dibutyl Phthalate	Testis	1		1
Dibutyl Phthalate	Testis	0	1	19010379	2009	Kinetics of selected di-n-butyl phthalate metabolites and fetal testosterone following repeated and single administration in pregnant rats.	19010379	Dibutyl Phthalate	Testis	1		1
Dibutyl Phthalate	Testis	1	1	19165735	2009	Dose-dependent effects on cell proliferation, seminiferous tubules, and male germ cells in the fetal rat testis following exposure to di(n-butyl) phthalate.	19165735	Dibutyl Phthalate	Testis	1		1
Dibutyl Phthalate	Testis	1	1	19295080	2008	Effect on histological and sperm kinetics in DBP exposed Wistar rats.	19295080	Dibutyl Phthalate	Testis	1		1
Dibutyl Phthalate	Testis	1	1	19549552	2009	Long-term effects of developmental exposure to di-n-butyl-phthalate (DBP) on rat prostate: proliferative and inflammatory disorders and a possible role of androgens.	19549552	Dibutyl Phthalate	Testis	1		1
Dibutyl Phthalate	Testis	1	1	19585553	2009	Reproductive toxicity and pharmacokinetics of di-n-butyl phthalate (DBP) following dietary exposure of pregnant rats.	19585553	Dibutyl Phthalate	Testis	1		1
Dibutyl Phthalate	Testis	0	1	19819957	2009	Glucocorticoids amplify dibutyl phthalate-induced disruption of testosterone production and male reproductive development.	19819957	Dibutyl Phthalate	Testis	1		1
Dibutyl Phthalate	Testis	1	1	19903717	2010	Induction of spermatogenic cell apoptosis in prepubertal rat testes irrespective of testicular steroidogenesis: a possible estrogenic effect of di(n-butyl) phthalate.	19903717	Dibutyl Phthalate	Testis	1		1
Dibutyl Phthalate	Testis	1	1	20002220	2010	Androgen action in the masculinization programming window and development of male reproductive organs.	20002220	Dibutyl Phthalate	Testis	1		1
Dibutyl Phthalate	Testis	0	1	20304454	2010	Single administration of di(n-butyl) phthalate delays spermatogenesis in prepubertal rats.	20304454	Dibutyl Phthalate	Testis	1		1
Dibutyl Phthalate	Testis	1	1	20331591	2010	Di(n-butyl) phthalate induces vimentin filaments disruption in rat sertoli cells: a possible relation with spermatogenic cell apoptosis.	20331591	Dibutyl Phthalate	Testis	1		1
Dibutyl Phthalate	Testis	0	1	20392824	2010	Prenatal plus postnatal exposure to Di(n-Butyl) phthalate and/or flutamide markedly reduces final sertoli cell number in the rat.	20392824	Dibutyl Phthalate	Testis	1		1
Dibutyl Phthalate	Testis	1	1	20560449	2010	Effects of di-iso-butyl phthalate on testes of prepubertal rats and mice.	20560449	Dibutyl Phthalate	Testis	1		1
Dibutyl Phthalate	Testis	1	1	20563931	2010	Functional and morphological reproductive aspects in male rats exposed to di-n-butyl phthalate (DBP) in utero and during lactation.	20563931	Dibutyl Phthalate	Testis	1		1
Dibutyl Phthalate	Testis	1	1	20823052	2011	Di-n-butyl phthalate (DBP) exposure induces oxidative stress in epididymis of adult rats.	20823052	Dibutyl Phthalate	Testis	1		1
Dibutyl Phthalate	Testis	1	1	20850466	2013	Pathway modeling of microarray data: a case study of pathway activity changes in the testis following in utero exposure to dibutyl phthalate (DBP).	20850466	Dibutyl Phthalate	Testis	1		1
Dibutyl Phthalate	Testis	1	1	20954080	2010	Effects of in utero exposure to DI(n-Butyl) phthalate on development of male reproductive tracts in Sprague-Dawley rats.	20954080	Dibutyl Phthalate	Testis	1		1
Dibutyl Phthalate	Testis	1	1	21266533	2011	Species-specific dibutyl phthalate fetal testis endocrine disruption correlates with inhibition of SREBP2-dependent gene expression pathways.	21266533	Dibutyl Phthalate	Testis	1		1
Dibutyl Phthalate	Testis	1	1	21332505	2011	Effects of di(n-butyl) phthalate exposure on foetal rat germ-cell number and differentiation: identification of age-specific windows of vulnerability.	21332505	Dibutyl Phthalate	Testis	1		1
Dibutyl Phthalate	Testis	1	1	21868749	2012	Induction and persistence of abnormal testicular germ cells following gestational exposure to di-(n-butyl) phthalate in p53-null mice.	21868749	Dibutyl Phthalate	Testis	1		1
Dibutyl Phthalate	Testis	0	1	22252765	2011	Di(n-butyl) phthalate has no effect on the rat prepubertal testis despite its estrogenic activity in vitro.	22252765	Dibutyl Phthalate	Testis	1		1
Dibutyl Phthalate	Testis	1	1	22489061	2014	Prenatal di-n-butyl phthalate exposure alters reproductive functions at adulthood in male rats.	22489061	Dibutyl Phthalate	Testis	1		1
Dibutyl Phthalate	Testis	1	1	22968287	2013	Atypical Leydig cell hyperplasia in adult rats with low T and high LH induced by prenatal Di(n-butyl) phthalate exposure.	22968287	Dibutyl Phthalate	Testis	1		1
Dibutyl Phthalate	Testis	1	1	23314658	2013	Brief maternal exposure of rats to the xenobiotics dibutyl phthalate or diethylstilbestrol alters adult-type Leydig cell development in male offspring.	23314658	Dibutyl Phthalate	Testis	1		1
Dibutyl Phthalate	Testis	1	1	23416961	2013	Male Sprague-Dawley rats exposed to in utero di(n-butyl) phthalate: dose dependent and age-related morphological changes in Leydig cell smooth endoplasmic reticulum.	23416961	Dibutyl Phthalate	Testis	1		1
Dibutyl Phthalate	Testis	1	1	23536518	2014	Influence of oily vehicles on fetal testis and lipid profile of rats exposed to di-butyl phthalate.	23536518	Dibutyl Phthalate	Testis	1		1
Dibutyl Phthalate	Testis	1	1	2365410	1990	Testicular toxicity of di-n-butyl phthalate in adult rats: effect on marker enzymes of spermatogenesis.	2365410	Dibutyl Phthalate	Testis	1		1
Dibutyl Phthalate	Testis	1	1	23707436	2013	Differential expression of peroxiredoxin 6, annexin A5 and ubiquitin carboxyl-terminal hydrolase isozyme L1 in testis of rat fetuses after maternal exposure to di-n-butyl phthalate.	23707436	Dibutyl Phthalate	Testis	1		1
Dibutyl Phthalate	Testis	1	1	23766129	2013	Prepubertal mouse testis growth and maturation and androgen production are acutely sensitive to di-n-butyl phthalate.	23766129	Dibutyl Phthalate	Testis	1		1
Dibutyl Phthalate	Testis	1	1	2391408	1990	Mechanism of testicular atrophy induced by di-n-butyl phthalate in rats. Part 2. The effects on some testicular enzymes.	2391408	Dibutyl Phthalate	Testis	1		1
Dibutyl Phthalate	Testis	1	1	24213843	2014	Effects of in utero di-butyl phthalate and butyl benzyl phthalate exposure on offspring development and male reproduction of rat.	24213843	Dibutyl Phthalate	Testis	1		1
Dibutyl Phthalate	Testis	1	1	8376724	1993	Mechanism of testicular atrophy induced by di-n-butyl phthalate in rats. Part 4. Changes in the activity of succinate dehydrogenase and the levels of transferrin and ferritin in the Sertoli and germ cells.	8376724	Dibutyl Phthalate	Testis	1		1
Dibutyl Phthalate	Testis	1	1	9074889	1997	Reproductive toxicity of di-n-butylphthalate in a continuous breeding protocol in Sprague-Dawley rats.	9074889	Dibutyl Phthalate	Testis	1		1
Dibutyl Phthalate	Urogenital Abnormalities	1	1	12851105	2003	Pathogenesis of male reproductive tract lesions from gestation through adulthood following in utero exposure to Di(n-butyl) phthalate.	12851105	Dibutyl Phthalate	Urogenital Abnormalities	1		1
Dichlorodiphenyl Dichloroethylene	Cryptorchidism	1	1	11836195	2002	Maternal serum level of 1,1-dichloro-2,2-bis(p-chlorophenyl)ethylene and risk of cryptorchidism, hypospadias, and polythelia among male offspring.	11836195	Dichlorodiphenyl Dichloroethylene	Cryptorchidism	1	1	1
Dichlorodiphenyl Dichloroethylene	Cryptorchidism	1	1	15533328	2005	Maternal serum level of the DDT metabolite DDE in relation to fetal loss in previous pregnancies.	15533328	Dichlorodiphenyl Dichloroethylene	Cryptorchidism	1	1	1
Dichlorodiphenyl Dichloroethylene	Cryptorchidism	0	1	15687061	2005	Organochlorine pesticides and male genital anomalies in the child health and development studies.	15687061	Dichlorodiphenyl Dichloroethylene	Cryptorchidism	1	1	1
Dichlorodiphenyl Dichloroethylene	Cryptorchidism	1	1	18503055	2008	Cryptorchidism at birth in Nice area (France) is associated with higher prenatal exposure to PCBs and DDE, as assessed by colostrum concentrations.	18503055	Dichlorodiphenyl Dichloroethylene	Cryptorchidism	1	1	1
Dichlorodiphenyl Dichloroethylene	Disorders of Sex Development	1	1	10706532	2000	Salmonid sexual development is not consistently altered by embryonic exposure to endocrine-active chemicals.	10706532	Dichlorodiphenyl Dichloroethylene	Disorders of Sex Development	1	1	1
Dichlorodiphenyl Dichloroethylene	Genitalia, Male	1	1	16918713	2006	Effects of perinatal combined exposure to 1,1-dichloro-2,2 bis (p-chlorophenyl) ethylene and tributyltin on male reproductive system.	16918713	Dichlorodiphenyl Dichloroethylene	Genitalia, Male	1	1	1
Dichlorodiphenyl Dichloroethylene	Genitalia, Male	1	1	17008049	2006	Association between exposure to persistent organohalogen pollutants and epididymal and accessory sex gland function: multicentre study in Inuit and European populations.	17008049	Dichlorodiphenyl Dichloroethylene	Genitalia, Male	1	1	1
Dichlorodiphenyl Dichloroethylene	Genitalia, Male	1	1	17272288	2007	In utero exposure to the antiandrogen 1,1-dichloro-2,2-bis(p-chlorophenyl)ethylene (DDE) in relation to anogenital distance in male newborns from Chiapas, México.	17272288	Dichlorodiphenyl Dichloroethylene	Genitalia, Male	1	1	1
Dichlorodiphenyl Dichloroethylene	Genitalia, Male	1	1	9549179	1998	Effects of p,p'-DDE on male reproductive organs in peripubertal Wistar rats following a single intraperitoneal injection.	9549179	Dichlorodiphenyl Dichloroethylene	Genitalia, Male	1	1	1
Dichlorodiphenyl Dichloroethylene	Genitalia, Male	1	1	9848123	1998	Impaired male sexual development in perinatal Sprague-Dawley and Long-Evans hooded rats exposed in utero and lactationally to p,p'-DDE.	9848123	Dichlorodiphenyl Dichloroethylene	Genitalia, Male	1	1	1
Dichlorodiphenyl Dichloroethylene	Genitalia, Male	0	1	9882589	1999	Interactive effects of TCDD and p,p'-DDE on male reproductive tract development in in utero and lactationally exposed rats.	9882589	Dichlorodiphenyl Dichloroethylene	Genitalia, Male	1	1	1
Dichlorodiphenyl Dichloroethylene	Hypospadias	1	1	11836195	2002	Maternal serum level of 1,1-dichloro-2,2-bis(p-chlorophenyl)ethylene and risk of cryptorchidism, hypospadias, and polythelia among male offspring.	11836195	Dichlorodiphenyl Dichloroethylene	Hypospadias	1	1	1
Dichlorodiphenyl Dichloroethylene	Hypospadias	0	1	14974286	2003	[DDT/DDE concentrations and risk of hypospadias. Pilot case-control study].	14974286	Dichlorodiphenyl Dichloroethylene	Hypospadias	1	1	1
Dichlorodiphenyl Dichloroethylene	Hypospadias	1	1	15533328	2005	Maternal serum level of the DDT metabolite DDE in relation to fetal loss in previous pregnancies.	15533328	Dichlorodiphenyl Dichloroethylene	Hypospadias	1	1	1
Dichlorodiphenyl Dichloroethylene	Hypospadias	0	1	15687061	2005	Organochlorine pesticides and male genital anomalies in the child health and development studies.	15687061	Dichlorodiphenyl Dichloroethylene	Hypospadias	1	1	1
Dichlorodiphenyl Dichloroethylene	Prostate	1	1	10620483	1999	In utero exposure to antiandrogens alters the responsiveness of the prostate to p,p'-DDE in adult rats and may induce prostatic inflammation.	10620483	Dichlorodiphenyl Dichloroethylene	Prostate	1	1	1
Dichlorodiphenyl Dichloroethylene	Prostate	0	1	14718175	2004	Effects of perinatal simultaneous exposure to tributyltin (TBT) and p,p'-DDE [1,1-dichloro-2,2-bis(p-chlorophenyl) ethylene) on male offspring of Wistar rats.	14718175	Dichlorodiphenyl Dichloroethylene	Prostate	1	1	1
Dichlorodiphenyl Dichloroethylene	Prostate	0	1	9882589	1999	Interactive effects of TCDD and p,p'-DDE on male reproductive tract development in in utero and lactationally exposed rats.	9882589	Dichlorodiphenyl Dichloroethylene	Prostate	1	1	1
Dichlorodiphenyl Dichloroethylene	Seminiferous Tubules	1	1	16918713	2006	Effects of perinatal combined exposure to 1,1-dichloro-2,2 bis (p-chlorophenyl) ethylene and tributyltin on male reproductive system.	16918713	Dichlorodiphenyl Dichloroethylene	Seminiferous Tubules	1	1	1
Dichlorodiphenyl Dichloroethylene	Sperm Count	1	1	11675272	2001	Antiandrogenic pesticides disrupt sexual characteristics in the adult male guppy Poecilia reticulata.	11675272	Dichlorodiphenyl Dichloroethylene	Sperm Count	1	1	1
Dichlorodiphenyl Dichloroethylene	Sperm Count	1	1	11882472	2002	Environmental organochlorines and semen quality: results of a pilot study.	11882472	Dichlorodiphenyl Dichloroethylene	Sperm Count	1	1	1
Dichlorodiphenyl Dichloroethylene	Sperm Count	1	1	12948891	2003	The relationship between human semen parameters and environmental exposure to polychlorinated biphenyls and p,p'-DDE.	12948891	Dichlorodiphenyl Dichloroethylene	Sperm Count	1	1	1
Dichlorodiphenyl Dichloroethylene	Sperm Count	0	1	15907656	2005	Comparative study of dichlorodiphenyldichloroethylene in blood and semen of two young male populations: lack of relationship to infertility, but evidence of high exposure of the mothers.	15907656	Dichlorodiphenyl Dichloroethylene	Sperm Count	1	1	1
Dichlorodiphenyl Dichloroethylene	Sperm Count	1	1	16399166	2006	p,p'-DDE fails to reduce the competitive reproductive fitness in Nigerian male guppies.	16399166	Dichlorodiphenyl Dichloroethylene	Sperm Count	1	1	1
Dichlorodiphenyl Dichloroethylene	Sperm Count	1	1	16755259	2006	Semen quality and exposure to persistent organochlorine pollutants.	16755259	Dichlorodiphenyl Dichloroethylene	Sperm Count	1	1	1
Dichlorodiphenyl Dichloroethylene	Sperm Count	1	1	16918713	2006	Effects of perinatal combined exposure to 1,1-dichloro-2,2 bis (p-chlorophenyl) ethylene and tributyltin on male reproductive system.	16918713	Dichlorodiphenyl Dichloroethylene	Sperm Count	1	1	1
Dichlorodiphenyl Dichloroethylene	Sperm Count	0	1	21736938	2011	Differences in serum levels of CB-153 and p,p'-DDE, and reproductive parameters between men living south and north in Norway.	21736938	Dichlorodiphenyl Dichloroethylene	Sperm Count	1	1	1
Dichlorodiphenyl Dichloroethylene	Sperm Count	0	1	9882589	1999	Interactive effects of TCDD and p,p'-DDE on male reproductive tract development in in utero and lactationally exposed rats.	9882589	Dichlorodiphenyl Dichloroethylene	Sperm Count	1	1	1
Dichlorodiphenyl Dichloroethylene	Sperm Motility	1	1	11882472	2002	Environmental organochlorines and semen quality: results of a pilot study.	11882472	Dichlorodiphenyl Dichloroethylene	Sperm Motility	1	1	1
Dichlorodiphenyl Dichloroethylene	Sperm Motility	1	1	12948891	2003	The relationship between human semen parameters and environmental exposure to polychlorinated biphenyls and p,p'-DDE.	12948891	Dichlorodiphenyl Dichloroethylene	Sperm Motility	1	1	1
Dichlorodiphenyl Dichloroethylene	Sperm Motility	1	1	15284211	2004	Exposure to CB-153 and p,p'-DDE and male reproductive function.	15284211	Dichlorodiphenyl Dichloroethylene	Sperm Motility	1	1	1
Dichlorodiphenyl Dichloroethylene	Sperm Motility	0	1	15907656	2005	Comparative study of dichlorodiphenyldichloroethylene in blood and semen of two young male populations: lack of relationship to infertility, but evidence of high exposure of the mothers.	15907656	Dichlorodiphenyl Dichloroethylene	Sperm Motility	1	1	1
Dichlorodiphenyl Dichloroethylene	Sperm Motility	1	1	16755259	2006	Semen quality and exposure to persistent organochlorine pollutants.	16755259	Dichlorodiphenyl Dichloroethylene	Sperm Motility	1	1	1
Dichlorodiphenyl Dichloroethylene	Sperm Motility	1	1	16918713	2006	Effects of perinatal combined exposure to 1,1-dichloro-2,2 bis (p-chlorophenyl) ethylene and tributyltin on male reproductive system.	16918713	Dichlorodiphenyl Dichloroethylene	Sperm Motility	1	1	1
Dichlorodiphenyl Dichloroethylene	Sperm Motility	1	1	17008049	2006	Association between exposure to persistent organohalogen pollutants and epididymal and accessory sex gland function: multicentre study in Inuit and European populations.	17008049	Dichlorodiphenyl Dichloroethylene	Sperm Motility	1	1	1
Dichlorodiphenyl Dichloroethylene	Sperm Motility	0	1	21736938	2011	Differences in serum levels of CB-153 and p,p'-DDE, and reproductive parameters between men living south and north in Norway.	21736938	Dichlorodiphenyl Dichloroethylene	Sperm Motility	1	1	1
Dichlorodiphenyl Dichloroethylene	Spermatogenesis	1	1	20025943	2010	p,p'-DDE induces testicular apoptosis in prepubertal rats via the Fas/FasL pathway.	20025943	Dichlorodiphenyl Dichloroethylene	Spermatogenesis	1	1	1
Dichlorodiphenyl Dichloroethylene	Spermatozoa	1	1	11882472	2002	Environmental organochlorines and semen quality: results of a pilot study.	11882472	Dichlorodiphenyl Dichloroethylene	Spermatozoa	1	1	1
Dichlorodiphenyl Dichloroethylene	Spermatozoa	1	1	12948891	2003	The relationship between human semen parameters and environmental exposure to polychlorinated biphenyls and p,p'-DDE.	12948891	Dichlorodiphenyl Dichloroethylene	Spermatozoa	1	1	1
Dichlorodiphenyl Dichloroethylene	Spermatozoa	0	1	14645167	2003	Lack of an association between environmental exposure to polychlorinated biphenyls and p,p'-DDE and DNA damage in human sperm measured using the neutral comet assay.	14645167	Dichlorodiphenyl Dichloroethylene	Spermatozoa	1	1	1
Dichlorodiphenyl Dichloroethylene	Spermatozoa	1	1	15687046	2005	Exposure to PCBs and p,p'-DDE and human sperm chromatin integrity.	15687046	Dichlorodiphenyl Dichloroethylene	Spermatozoa	1	1	1
Dichlorodiphenyl Dichloroethylene	Spermatozoa	0	1	15907656	2005	Comparative study of dichlorodiphenyldichloroethylene in blood and semen of two young male populations: lack of relationship to infertility, but evidence of high exposure of the mothers.	15907656	Dichlorodiphenyl Dichloroethylene	Spermatozoa	1	1	1
Dichlorodiphenyl Dichloroethylene	Spermatozoa	1	1	16223788	2005	Exposure to PCB and p, p'-DDE in European and Inuit populations: impact on human sperm chromatin integrity.	16223788	Dichlorodiphenyl Dichloroethylene	Spermatozoa	1	1	1
Dichlorodiphenyl Dichloroethylene	Spermatozoa	1	1	16675426	2006	Impact of PCB and p,p'-DDE contaminants on human sperm Y:X chromosome ratio: studies in three European populations and the Inuit population in Greenland.	16675426	Dichlorodiphenyl Dichloroethylene	Spermatozoa	1	1	1
Dichlorodiphenyl Dichloroethylene	Spermatozoa	1	1	16755259	2006	Semen quality and exposure to persistent organochlorine pollutants.	16755259	Dichlorodiphenyl Dichloroethylene	Spermatozoa	1	1	1
Dichlorodiphenyl Dichloroethylene	Spermatozoa	1	1	16918713	2006	Effects of perinatal combined exposure to 1,1-dichloro-2,2 bis (p-chlorophenyl) ethylene and tributyltin on male reproductive system.	16918713	Dichlorodiphenyl Dichloroethylene	Spermatozoa	1	1	1
Dichlorodiphenyl Dichloroethylene	Spermatozoa	1	1	22189045	2012	Environmental exposure to polychlorinated biphenyls and p,p'-DDE and sperm sex-chromosome disomy.	22189045	Dichlorodiphenyl Dichloroethylene	Spermatozoa	1	1	1
Dichlorodiphenyl Dichloroethylene	Spermatozoa	1	1	24067601	2013	p,p'-DDE activates CatSper and compromises human sperm function at environmentally relevant concentrations.	24067601	Dichlorodiphenyl Dichloroethylene	Spermatozoa	1	1	1
Dichlorodiphenyl Dichloroethylene	Spermatozoa	1	1	3090950	1986	Polychlorobiphenyl congeners, p,p'-DDE, and sperm function in humans.	3090950	Dichlorodiphenyl Dichloroethylene	Spermatozoa	1	1	1
Dichlorodiphenyl Dichloroethylene	Testicular Neoplasms	1	1	18445826	2008	Persistent organochlorine pesticides and risk of testicular germ cell tumors.	18445826	Dichlorodiphenyl Dichloroethylene	Testicular Neoplasms	1	1	1
Dichlorodiphenyl Dichloroethylene	Testis	1	1	11460698	2000	Intersexes in Mississippi River shovelnose sturgeon sampled below Saint Louis, Missouri, USA.	11460698	Dichlorodiphenyl Dichloroethylene	Testis	1	1	1
Dichlorodiphenyl Dichloroethylene	Testis	1	1	16399166	2006	p,p'-DDE fails to reduce the competitive reproductive fitness in Nigerian male guppies.	16399166	Dichlorodiphenyl Dichloroethylene	Testis	1	1	1
Dichlorodiphenyl Dichloroethylene	Testis	1	1	19490997	2009	Effects of maternal exposure to di-isononylphthalate (DINP) and 1,1-dichloro-2,2-bis(p-chlorophenyl)ethylene (p,p'-DDE) on steroidogenesis in the fetal rat testis and adrenal gland.	19490997	Dichlorodiphenyl Dichloroethylene	Testis	1	1	1
Dichlorodiphenyl Dichloroethylene	Testis	1	1	20025943	2010	p,p'-DDE induces testicular apoptosis in prepubertal rats via the Fas/FasL pathway.	20025943	Dichlorodiphenyl Dichloroethylene	Testis	1	1	1
Dichlorodiphenyl Dichloroethylene	Testis	0	1	22841741	2012	Reproductive hormone profile and pubertal development in 14-year-old boys prenatally exposed to polychlorinated biphenyls.	22841741	Dichlorodiphenyl Dichloroethylene	Testis	1	1	1
Dichlorodiphenyl Dichloroethylene	Urogenital Abnormalities	1	1	17272288	2007	In utero exposure to the antiandrogen 1,1-dichloro-2,2-bis(p-chlorophenyl)ethylene (DDE) in relation to anogenital distance in male newborns from Chiapas, México.	17272288	Dichlorodiphenyl Dichloroethylene	Urogenital Abnormalities	1	1	1
dicyclohexyl phthalate	Epididymis	1	1	23022015	2013	Developmental effects of prenatal di-n-hexyl phthalate and dicyclohexyl phthalate exposure on reproductive tract of male rats: Postnatal outcomes.	23022015	dicyclohexyl phthalate	Epididymis	1	1	1
dicyclohexyl phthalate	Prostate	1	1	23022015	2013	Developmental effects of prenatal di-n-hexyl phthalate and dicyclohexyl phthalate exposure on reproductive tract of male rats: Postnatal outcomes.	23022015	dicyclohexyl phthalate	Prostate	1	1	1
dicyclohexyl phthalate	Sertoli Cells	1	1	23022015	2013	Developmental effects of prenatal di-n-hexyl phthalate and dicyclohexyl phthalate exposure on reproductive tract of male rats: Postnatal outcomes.	23022015	dicyclohexyl phthalate	Sertoli Cells	1	1	1
dicyclohexyl phthalate	Sperm Count	1	1	23022015	2013	Developmental effects of prenatal di-n-hexyl phthalate and dicyclohexyl phthalate exposure on reproductive tract of male rats: Postnatal outcomes.	23022015	dicyclohexyl phthalate	Sperm Count	1	1	1
dicyclohexyl phthalate	Sperm Head	1	1	23022015	2013	Developmental effects of prenatal di-n-hexyl phthalate and dicyclohexyl phthalate exposure on reproductive tract of male rats: Postnatal outcomes.	23022015	dicyclohexyl phthalate	Sperm Head	1	1	1
dicyclohexyl phthalate	Testis	1	1	23022015	2013	Developmental effects of prenatal di-n-hexyl phthalate and dicyclohexyl phthalate exposure on reproductive tract of male rats: Postnatal outcomes.	23022015	dicyclohexyl phthalate	Testis	1	1	1
dicyclohexyl phthalate	Testis	1	1	23836838	2014	In utero exposure to dicyclohexyl and di-n-hexyl phthalate possess genotoxic effects on testicular cells of male rats after birth in the comet and TUNEL assays.	23836838	dicyclohexyl phthalate	Testis	1	1	1
diethyl phthalate	Prostate	1	1	9114307	1997	Reproductive toxicology. Diethylphthalate.	9114307	diethyl phthalate	Prostate	1	1	1
diethyl phthalate	Sperm Count	1	1	9114307	1997	Reproductive toxicology. Diethylphthalate.	9114307	diethyl phthalate	Sperm Count	1	1	1
diethyl phthalate	Testis	1	1	18411233	2008	A mixture of five phthalate esters inhibits fetal testicular testosterone production in the sprague-dawley rat in a cumulative, dose-additive manner.	18411233	diethyl phthalate	Testis	1	1	1
Diethylhexyl Phthalate	Acrosome	1	1	17543380	2007	Early pre-pubertal exposure to low-dose oral di(2-ethylhexyl) phthalate does not affect sperm plasma membrane stability, acrosomal integrity or chromatin structure in the post-pubertal boar.	17543380	Diethylhexyl Phthalate	Acrosome	1		1
Diethylhexyl Phthalate	Blood-Testis Barrier	1	1	23892333	2013	Effects on the local immunity in the testis by exposure to di-(2-ethylhexyl) phthalate (DEHP) in mice.	23892333	Diethylhexyl Phthalate	Blood-Testis Barrier	1		1
Diethylhexyl Phthalate	Cryptorchidism	0	1	21752447	2011	In vitro effects of estradiol-17?, monobutyl phthalate and mono-(2-ethylhexyl) phthalate on the secretion of testosterone and insulin-like peptide 3 by interstitial cells of scrotal and retained testes in dogs.	21752447	Diethylhexyl Phthalate	Cryptorchidism	1		1
Diethylhexyl Phthalate	Epididymis	1	1	16303285	2006	Testicular toxicity of DEHP, but not DEHA, is elevated under conditions of thioacetamide-induced liver damage.	16303285	Diethylhexyl Phthalate	Epididymis	1		1
Diethylhexyl Phthalate	Epididymis	1	1	16952438	2006	Toxicity of di(2-ethylhexyl)phthalate (DEHP) and di(2-ethylhexyl)adipate (DEHA) under conditions of renal dysfunction induced with folic acid in rats: enhancement of male reproductive toxicity of DEHP is associated with an increase of the mono-derivative.	16952438	Diethylhexyl Phthalate	Epididymis	1		1
Diethylhexyl Phthalate	Epididymis	1	1	17462840	2007	Differential expression of the phthalate syndrome in male Sprague-Dawley and Wistar rats after in utero DEHP exposure.	17462840	Diethylhexyl Phthalate	Epididymis	1		1
Diethylhexyl Phthalate	Epididymis	1	1	21714771	2011	Reproductive toxicity of di(2-ethylhexyl) phthalate in selenium-supplemented and selenium-deficient rats.	21714771	Diethylhexyl Phthalate	Epididymis	1		1
Diethylhexyl Phthalate	Epididymis	1	1	22462442	2012	Two generation reproductive and developmental toxicity following subchronic exposure of pubescent male mice to di(2-ethylhexyl)phthalate.	22462442	Diethylhexyl Phthalate	Epididymis	1		1
Diethylhexyl Phthalate	Epididymis	1	1	3709461	1986	Effects of di(2-ethylhexyl) phthalate on the gonadal pathophysiology, sperm morphology, and reproductive performance of male rats.	3709461	Diethylhexyl Phthalate	Epididymis	1		1
Diethylhexyl Phthalate	Genitalia, Male	1	1	11099646	2000	The plasticizer diethylhexyl phthalate induces malformations by decreasing fetal testosterone synthesis during sexual differentiation in the male rat.	11099646	Diethylhexyl Phthalate	Genitalia, Male	1		1
Diethylhexyl Phthalate	Genitalia, Male	0	1	11333183	2001	Abnormalities of sexual development in male rats with in utero and lactational exposure to the antiandrogenic plasticizer Di(2-ethylhexyl) phthalate.	11333183	Diethylhexyl Phthalate	Genitalia, Male	1		1
Diethylhexyl Phthalate	Genitalia, Male	1	1	12642148	2003	Di(2-ethylhexyl) adipate (DEHA) induced developmental toxicity but not antiandrogenic effects in pre- and postnatally exposed Wistar rats.	12642148	Diethylhexyl Phthalate	Genitalia, Male	1		1
Diethylhexyl Phthalate	Genitalia, Male	1	1	14687758	2004	Phthalate ester-induced gubernacular lesions are associated with reduced insl3 gene expression in the fetal rat testis.	14687758	Diethylhexyl Phthalate	Genitalia, Male	1		1
Diethylhexyl Phthalate	Genitalia, Male	1	1	15336709	2004	Plasticizers, infant nutrition and reproductive health.	15336709	Diethylhexyl Phthalate	Genitalia, Male	1		1
Diethylhexyl Phthalate	Genitalia, Male	1	1	15749265	2005	Antiandrogenic effects in male rats perinatally exposed to a mixture of di(2-ethylhexyl) phthalate and di(2-ethylhexyl) adipate.	15749265	Diethylhexyl Phthalate	Genitalia, Male	1		1
Diethylhexyl Phthalate	Genitalia, Male	1	1	16239449	2005	Toxicology. Panel finds no proof that phthalates harm infant reproductive systems.	16239449	Diethylhexyl Phthalate	Genitalia, Male	1		1
Diethylhexyl Phthalate	Genitalia, Male	1	1	16866186	2006	Phthalate affect the reproductive function and sexual behavior of male Wistar rats.	16866186	Diethylhexyl Phthalate	Genitalia, Male	1		1
Diethylhexyl Phthalate	Genitalia, Male	1	1	16952438	2006	Toxicity of di(2-ethylhexyl)phthalate (DEHP) and di(2-ethylhexyl)adipate (DEHA) under conditions of renal dysfunction induced with folic acid in rats: enhancement of male reproductive toxicity of DEHP is associated with an increase of the mono-derivative.	16952438	Diethylhexyl Phthalate	Genitalia, Male	1		1
Diethylhexyl Phthalate	Genitalia, Male	1	1	16996189	2006	A dose response study following in utero and lactational exposure to di-(2-ethylhexyl) phthalate (DEHP): reproductive effects on adult male offspring rats.	16996189	Diethylhexyl Phthalate	Genitalia, Male	1		1
Diethylhexyl Phthalate	Genitalia, Male	1	1	17085928	2006	Effects of in utero and lactational exposure to di(2-ethylhexyl)phthalate on somatic and physical development in rat offspring.	17085928	Diethylhexyl Phthalate	Genitalia, Male	1		1
Diethylhexyl Phthalate	Genitalia, Male	1	1	17400582	2007	Cumulative effects of dibutyl phthalate and diethylhexyl phthalate on male rat reproductive tract development: altered fetal steroid hormones and genes.	17400582	Diethylhexyl Phthalate	Genitalia, Male	1		1
Diethylhexyl Phthalate	Genitalia, Male	1	1	19096195	2009	Di-(2-ethylhexyl) phthalate upregulates ATF3 expression and suppresses apoptosis in mouse genital tubercle.	19096195	Diethylhexyl Phthalate	Genitalia, Male	1		1
Diethylhexyl Phthalate	Genitalia, Male	1	1	19482887	2009	Transgenerational effects of Di (2-ethylhexyl) phthalate in the male CRL:CD(SD) rat: added value of assessing multiple offspring per litter.	19482887	Diethylhexyl Phthalate	Genitalia, Male	1		1
Diethylhexyl Phthalate	Genitalia, Male	1	1	23041310	2012	Non-monotonic dose effects of in utero exposure to di(2-ethylhexyl) phthalate (DEHP) on testicular and serum testosterone and anogenital distance in male mouse fetuses.	23041310	Diethylhexyl Phthalate	Genitalia, Male	1		1
Diethylhexyl Phthalate	Genitalia, Male	1	1	23959011	2013	Disruption of reproductive development in male rat offspring following gestational and lactational exposure to di-(2-ethylhexyl) phthalate and genistein.	23959011	Diethylhexyl Phthalate	Genitalia, Male	1		1
Diethylhexyl Phthalate	Gonadal Dysgenesis	1	1	17258888	2007	Phthalate ester toxicity in Leydig cells: developmental timing and dosage considerations.	17258888	Diethylhexyl Phthalate	Gonadal Dysgenesis	1		1
Diethylhexyl Phthalate	Gonadal Dysgenesis	1	1	19912166	2010	Dynamic epigenetic changes involved in testicular toxicity induced by di-2-(ethylhexyl) phthalate in mice.	19912166	Diethylhexyl Phthalate	Gonadal Dysgenesis	1		1
Diethylhexyl Phthalate	Hypospadias	1	1	18686198	2008	Di(2-ethylhexyl) phthalate (DEHP) increases transforming growth factor-beta1 expression in fetal mouse genital tubercles.	18686198	Diethylhexyl Phthalate	Hypospadias	1		1
Diethylhexyl Phthalate	Hypospadias	1	1	19096195	2009	Di-(2-ethylhexyl) phthalate upregulates ATF3 expression and suppresses apoptosis in mouse genital tubercle.	19096195	Diethylhexyl Phthalate	Hypospadias	1		1
Diethylhexyl Phthalate	Hypospadias	1	1	23228707	2013	Dose-related effect by maternal exposure to di-(2-ethylhexyl) phthalate plasticizer on inducing hypospadiac male rats.	23228707	Diethylhexyl Phthalate	Hypospadias	1		1
Diethylhexyl Phthalate	Leydig Cells	1	1	11099646	2000	The plasticizer diethylhexyl phthalate induces malformations by decreasing fetal testosterone synthesis during sexual differentiation in the male rat.	11099646	Diethylhexyl Phthalate	Leydig Cells	1		1
Diethylhexyl Phthalate	Leydig Cells	0	1	11566751	2001	Modulation of rat Leydig cell steroidogenic function by di(2-ethylhexyl)phthalate.	11566751	Diethylhexyl Phthalate	Leydig Cells	1		1
Diethylhexyl Phthalate	Leydig Cells	1	1	15749266	2005	Early testicular effects in rats perinatally exposed to DEHP in combination with DEHA--apoptosis assessment and immunohistochemical studies.	15749266	Diethylhexyl Phthalate	Leydig Cells	1		1
Diethylhexyl Phthalate	Leydig Cells	1	1	16979278	2006	Effect of in utero exposure to di-(2-ethylhexyl)phthalate: distribution in the rat fetus and testosterone production by rat fetal testis in culture.	16979278	Diethylhexyl Phthalate	Leydig Cells	1		1
Diethylhexyl Phthalate	Leydig Cells	0	1	17009524	2006	[Di(2-ethylhexyl) phthalate affects the testes and leydig cells of neonatal KM mice].	17009524	Diethylhexyl Phthalate	Leydig Cells	1		1
Diethylhexyl Phthalate	Leydig Cells	1	1	17258888	2007	Phthalate ester toxicity in Leydig cells: developmental timing and dosage considerations.	17258888	Diethylhexyl Phthalate	Leydig Cells	1		1
Diethylhexyl Phthalate	Leydig Cells	1	1	18322279	2008	In utero exposure to di-(2-ethylhexyl) phthalate exerts both short-term and long-lasting suppressive effects on testosterone production in the rat.	18322279	Diethylhexyl Phthalate	Leydig Cells	1		1
Diethylhexyl Phthalate	Leydig Cells	1	1	18469139	2008	Involvement of testicular growth factors in fetal Leydig cell aggregation after exposure to phthalate in utero.	18469139	Diethylhexyl Phthalate	Leydig Cells	1		1
Diethylhexyl Phthalate	Leydig Cells	1	1	18534133	2008	Effects of diethylhexyl phthalate (DEHP) on INSL3 mRNA expression by Leydig cells derived from mouse embryos and in newborn mice.	18534133	Diethylhexyl Phthalate	Leydig Cells	1		1
Diethylhexyl Phthalate	Leydig Cells	1	1	19144960	2009	In utero and lactational exposures to diethylhexyl-phthalate affect two populations of Leydig cells in male Long-Evans rats.	19144960	Diethylhexyl Phthalate	Leydig Cells	1		1
Diethylhexyl Phthalate	Leydig Cells	0	1	19452688	2009	[Effects of Di (2-ethylhexyl) phthalate on the testis and testicular gubernaculum of fetal KM mice].	19452688	Diethylhexyl Phthalate	Leydig Cells	1		1
Diethylhexyl Phthalate	Leydig Cells	1	1	19819939	2009	In utero exposure to di-(2-ethylhexyl) phthalate decreases mineralocorticoid receptor expression in the adult testis.	19819939	Diethylhexyl Phthalate	Leydig Cells	1		1
Diethylhexyl Phthalate	Leydig Cells	1	1	21389346	2011	In utero exposure to the antiandrogen di-(2-ethylhexyl) phthalate decreases adrenal aldosterone production in the adult rat.	21389346	Diethylhexyl Phthalate	Leydig Cells	1		1
Diethylhexyl Phthalate	Leydig Cells	0	1	21752447	2011	In vitro effects of estradiol-17?, monobutyl phthalate and mono-(2-ethylhexyl) phthalate on the secretion of testosterone and insulin-like peptide 3 by interstitial cells of scrotal and retained testes in dogs.	21752447	Diethylhexyl Phthalate	Leydig Cells	1		1
Diethylhexyl Phthalate	Leydig Cells	1	1	22402212	2012	Human testis steroidogenesis is inhibited by phthalates.	22402212	Diethylhexyl Phthalate	Leydig Cells	1		1
Diethylhexyl Phthalate	Leydig Cells	1	1	23391632	2013	The increased number of Leydig cells by di(2-ethylhexyl) phthalate comes from the differentiation of stem cells into Leydig cell lineage in the adult rat testis.	23391632	Diethylhexyl Phthalate	Leydig Cells	1		1
Diethylhexyl Phthalate	Prostate	1	1	16952438	2006	Toxicity of di(2-ethylhexyl)phthalate (DEHP) and di(2-ethylhexyl)adipate (DEHA) under conditions of renal dysfunction induced with folic acid in rats: enhancement of male reproductive toxicity of DEHP is associated with an increase of the mono-derivative.	16952438	Diethylhexyl Phthalate	Prostate	1		1
Diethylhexyl Phthalate	Prostate	1	1	20420898	2010	Low-dose perinatal exposure to di(2-ethylhexyl) phthalate induces anti-androgenic effects in male rats.	20420898	Diethylhexyl Phthalate	Prostate	1		1
Diethylhexyl Phthalate	Prostate	0	1	3716815	1986	Effects of di-(2-ethylhexyl) phthalate and five of its metabolites on rat testis in vivo and in in vitro.	3716815	Diethylhexyl Phthalate	Prostate	1		1
Diethylhexyl Phthalate	Seminal Vesicles	1	1	16952438	2006	Toxicity of di(2-ethylhexyl)phthalate (DEHP) and di(2-ethylhexyl)adipate (DEHA) under conditions of renal dysfunction induced with folic acid in rats: enhancement of male reproductive toxicity of DEHP is associated with an increase of the mono-derivative.	16952438	Diethylhexyl Phthalate	Seminal Vesicles	1		1
Diethylhexyl Phthalate	Seminiferous Epithelium	1	1	23892333	2013	Effects on the local immunity in the testis by exposure to di-(2-ethylhexyl) phthalate (DEHP) in mice.	23892333	Diethylhexyl Phthalate	Seminiferous Epithelium	1		1
Diethylhexyl Phthalate	Seminiferous Tubules	0	1	12749820	2003	The effects of mono-2-ethylhexyl phathalate, adriamycin and N-ethyl-N-nitrosourea on stage-specific apoptosis and DNA synthesis in the mouse spermatogenesis.	12749820	Diethylhexyl Phthalate	Seminiferous Tubules	1		1
Diethylhexyl Phthalate	Seminiferous Tubules	1	1	12851149	2003	Evaluation of reproductive development following intravenous and oral exposure to DEHP in male neonatal rats.	12851149	Diethylhexyl Phthalate	Seminiferous Tubules	1		1
Diethylhexyl Phthalate	Seminiferous Tubules	1	1	16141652	2005	Influence of di-(2-ethylhexyl)phthalate on fetal testicular development by oral administration to pregnant rats.	16141652	Diethylhexyl Phthalate	Seminiferous Tubules	1		1
Diethylhexyl Phthalate	Seminiferous Tubules	1	1	16678996	2006	Effect of di-(2-ethylhexyl) phthalate on N-cadherin and catenin protein expression in rat testis.	16678996	Diethylhexyl Phthalate	Seminiferous Tubules	1		1
Diethylhexyl Phthalate	Seminiferous Tubules	1	1	23536373	2013	Transgenerational effects of di-(2-ethylhexyl) phthalate on testicular germ cell associations and spermatogonial stem cells in mice.	23536373	Diethylhexyl Phthalate	Seminiferous Tubules	1		1
Diethylhexyl Phthalate	Seminiferous Tubules	1	1	8540215	1995	Testicular toxicity of Di(2-ethylhexyl)phthalate in developing rats.	8540215	Diethylhexyl Phthalate	Seminiferous Tubules	1		1
Diethylhexyl Phthalate	Sertoli Cells	1	1	10544061	1999	Participation of the Fas-signaling system in the initiation of germ cell apoptosis in young rat testes after exposure to mono-(2-ethylhexyl) phthalate.	10544061	Diethylhexyl Phthalate	Sertoli Cells	1		1
Diethylhexyl Phthalate	Sertoli Cells	1	1	10906286	2000	A single dose of Di-(2-ethylhexyl) phthalate in neonatal rats alters gonocytes, reduces sertoli cell proliferation, and decreases cyclin D2 expression.	10906286	Diethylhexyl Phthalate	Sertoli Cells	1		1
Diethylhexyl Phthalate	Sertoli Cells	0	1	12595153	2003	Fas- or FasL-deficient mice display an increased sensitivity to nitrobenzene-induced testicular germ cell apoptosis.	12595153	Diethylhexyl Phthalate	Sertoli Cells	1		1
Diethylhexyl Phthalate	Sertoli Cells	0	1	15134331	2004	Effects of mono(2-ethylhexyl) phthalate (MEHP) on testes in rats in vitro.	15134331	Diethylhexyl Phthalate	Sertoli Cells	1		1
Diethylhexyl Phthalate	Sertoli Cells	1	1	15365238	2004	An ultrastructural study on cytotoxic effects of mono(2-ethylhexyl) phthalate (MEHP) on testes in Shiba goat in vitro.	15365238	Diethylhexyl Phthalate	Sertoli Cells	1		1
Diethylhexyl Phthalate	Sertoli Cells	0	1	15371270	2005	The p53 protein influences the sensitivity of testicular germ cells to mono-(2-ethylhexyl) phthalate-induced apoptosis by increasing the membrane levels of Fas and DR5 and decreasing the intracellular amount of c-FLIP.	15371270	Diethylhexyl Phthalate	Sertoli Cells	1		1
Diethylhexyl Phthalate	Sertoli Cells	1	1	15749266	2005	Early testicular effects in rats perinatally exposed to DEHP in combination with DEHA--apoptosis assessment and immunohistochemical studies.	15749266	Diethylhexyl Phthalate	Sertoli Cells	1		1
Diethylhexyl Phthalate	Sertoli Cells	1	1	15907966	2005	Mono-(2-ethylhexyl) phthalate (MEHP) induces testicular alterations in male guinea pigs at prepubertal stage.	15907966	Diethylhexyl Phthalate	Sertoli Cells	1		1
Diethylhexyl Phthalate	Sertoli Cells	1	1	16678996	2006	Effect of di-(2-ethylhexyl) phthalate on N-cadherin and catenin protein expression in rat testis.	16678996	Diethylhexyl Phthalate	Sertoli Cells	1		1
Diethylhexyl Phthalate	Sertoli Cells	0	1	17380854	2007	An ultrastructural study on the effects of mono(2-ethylhexyl) phthalate on mice testes: cell death and sloughing of spermatogenic cells.	17380854	Diethylhexyl Phthalate	Sertoli Cells	1		1
Diethylhexyl Phthalate	Sertoli Cells	0	1	19038859	2009	TNF alpha-mediated disruption of spermatogenesis in response to Sertoli cell injury in rodents is partially regulated by MMP2.	19038859	Diethylhexyl Phthalate	Sertoli Cells	1		1
Diethylhexyl Phthalate	Sertoli Cells	0	1	19452688	2009	[Effects of Di (2-ethylhexyl) phthalate on the testis and testicular gubernaculum of fetal KM mice].	19452688	Diethylhexyl Phthalate	Sertoli Cells	1		1
Diethylhexyl Phthalate	Sertoli Cells	1	1	20100735	2010	FasL gene-deficient mice display a limited disruption in spermatogenesis and inhibition of mono-(2-ethylhexyl) phthalate-induced germ cell apoptosis.	20100735	Diethylhexyl Phthalate	Sertoli Cells	1		1
Diethylhexyl Phthalate	Sertoli Cells	1	1	21868750	2012	Inhibition of claudin-11 and occludin expression in rat Sertoli cells by mono-(2-ethylhexyl) phthalate through p44/42 mitogen-activated protein kinase pathway.	21868750	Diethylhexyl Phthalate	Sertoli Cells	1		1
Diethylhexyl Phthalate	Sertoli Cells	1	1	22402212	2012	Human testis steroidogenesis is inhibited by phthalates.	22402212	Diethylhexyl Phthalate	Sertoli Cells	1		1
Diethylhexyl Phthalate	Sertoli Cells	1	1	8607140	1996	Mono-(2-ethylhexyl) phthalate rapidly alters both Sertoli cell vimentin filaments and germ cell apoptosis in young rat testes.	8607140	Diethylhexyl Phthalate	Sertoli Cells	1		1
Diethylhexyl Phthalate	Sperm Count	1	1	12642148	2003	Di(2-ethylhexyl) adipate (DEHA) induced developmental toxicity but not antiandrogenic effects in pre- and postnatally exposed Wistar rats.	12642148	Diethylhexyl Phthalate	Sperm Count	1		1
Diethylhexyl Phthalate	Sperm Count	1	1	1363164	1992	The influence of low protein diet on the testicular toxicity of di(2-ethylhexyl)phthalate.	1363164	Diethylhexyl Phthalate	Sperm Count	1		1
Diethylhexyl Phthalate	Sperm Count	1	1	15749265	2005	Antiandrogenic effects in male rats perinatally exposed to a mixture of di(2-ethylhexyl) phthalate and di(2-ethylhexyl) adipate.	15749265	Diethylhexyl Phthalate	Sperm Count	1		1
Diethylhexyl Phthalate	Sperm Count	1	1	1581667	1992	Effect of di(2-ethylhexyl)phthalate administration on rat sperm count and on sperm metabolic enzymes.	1581667	Diethylhexyl Phthalate	Sperm Count	1		1
Diethylhexyl Phthalate	Sperm Count	1	1	16141652	2005	Influence of di-(2-ethylhexyl)phthalate on fetal testicular development by oral administration to pregnant rats.	16141652	Diethylhexyl Phthalate	Sperm Count	1		1
Diethylhexyl Phthalate	Sperm Count	1	1	16637905	2006	Does exposure to di(2-ethylhexyl) phthalate in pre-pubertal boars affect semen quality post-puberty?	16637905	Diethylhexyl Phthalate	Sperm Count	1		1
Diethylhexyl Phthalate	Sperm Count	1	1	16996189	2006	A dose response study following in utero and lactational exposure to di-(2-ethylhexyl) phthalate (DEHP): reproductive effects on adult male offspring rats.	16996189	Diethylhexyl Phthalate	Sperm Count	1		1
Diethylhexyl Phthalate	Sperm Count	1	1	19482887	2009	Transgenerational effects of Di (2-ethylhexyl) phthalate in the male CRL:CD(SD) rat: added value of assessing multiple offspring per litter.	19482887	Diethylhexyl Phthalate	Sperm Count	1		1
Diethylhexyl Phthalate	Sperm Count	1	1	21714771	2011	Reproductive toxicity of di(2-ethylhexyl) phthalate in selenium-supplemented and selenium-deficient rats.	21714771	Diethylhexyl Phthalate	Sperm Count	1		1
Diethylhexyl Phthalate	Sperm Count	1	1	22462442	2012	Two generation reproductive and developmental toxicity following subchronic exposure of pubescent male mice to di(2-ethylhexyl)phthalate.	22462442	Diethylhexyl Phthalate	Sperm Count	1		1
Diethylhexyl Phthalate	Sperm Count	1	1	22828881	2011	Effects of perinatal exposure to bisphenol A and di(2-ethylhexyl)-phthalate on gonadal development of male mice.	22828881	Diethylhexyl Phthalate	Sperm Count	1		1
Diethylhexyl Phthalate	Sperm Count	1	1	23536373	2013	Transgenerational effects of di-(2-ethylhexyl) phthalate on testicular germ cell associations and spermatogonial stem cells in mice.	23536373	Diethylhexyl Phthalate	Sperm Count	1		1
Diethylhexyl Phthalate	Sperm Count	1	1	3709450	1986	Genetic toxicology of phthalate esters: mutagenic and other genotoxic effects.	3709450	Diethylhexyl Phthalate	Sperm Count	1		1
Diethylhexyl Phthalate	Sperm Count	1	1	3709461	1986	Effects of di(2-ethylhexyl) phthalate on the gonadal pathophysiology, sperm morphology, and reproductive performance of male rats.	3709461	Diethylhexyl Phthalate	Sperm Count	1		1
Diethylhexyl Phthalate	Sperm Motility	1	1	12642148	2003	Di(2-ethylhexyl) adipate (DEHA) induced developmental toxicity but not antiandrogenic effects in pre- and postnatally exposed Wistar rats.	12642148	Diethylhexyl Phthalate	Sperm Motility	1		1
Diethylhexyl Phthalate	Sperm Motility	1	1	12851149	2003	Evaluation of reproductive development following intravenous and oral exposure to DEHP in male neonatal rats.	12851149	Diethylhexyl Phthalate	Sperm Motility	1		1
Diethylhexyl Phthalate	Sperm Motility	1	1	15749265	2005	Antiandrogenic effects in male rats perinatally exposed to a mixture of di(2-ethylhexyl) phthalate and di(2-ethylhexyl) adipate.	15749265	Diethylhexyl Phthalate	Sperm Motility	1		1
Diethylhexyl Phthalate	Sperm Motility	1	1	16141652	2005	Influence of di-(2-ethylhexyl)phthalate on fetal testicular development by oral administration to pregnant rats.	16141652	Diethylhexyl Phthalate	Sperm Motility	1		1
Diethylhexyl Phthalate	Sperm Motility	1	1	16637905	2006	Does exposure to di(2-ethylhexyl) phthalate in pre-pubertal boars affect semen quality post-puberty?	16637905	Diethylhexyl Phthalate	Sperm Motility	1		1
Diethylhexyl Phthalate	Sperm Motility	1	1	16961572	2006	Effects of exposure of pre-pubertal boars to di(2-ethylhexyl) phthalate on their frozen-thawed sperm viability post-puberty.	16961572	Diethylhexyl Phthalate	Sperm Motility	1		1
Diethylhexyl Phthalate	Sperm Motility	1	1	19733116	2009	Urinary di(2-ethylhexyl)phthalate (DEHP)--metabolites and male human markers of reproductive function.	19733116	Diethylhexyl Phthalate	Sperm Motility	1		1
Diethylhexyl Phthalate	Sperm Motility	1	1	20551087	2011	Environmental and experimental exposure of phthalate esters: the toxicological consequence on human sperm.	20551087	Diethylhexyl Phthalate	Sperm Motility	1		1
Diethylhexyl Phthalate	Sperm Motility	1	1	21714771	2011	Reproductive toxicity of di(2-ethylhexyl) phthalate in selenium-supplemented and selenium-deficient rats.	21714771	Diethylhexyl Phthalate	Sperm Motility	1		1
Diethylhexyl Phthalate	Sperm Motility	0	1	23226291	2012	The effects of Di-(2-ethylhexyl)-phthalate exposure on fertilization and embryonic development in vitro and testicular genomic mutation in vivo.	23226291	Diethylhexyl Phthalate	Sperm Motility	1		1
Diethylhexyl Phthalate	Sperm Motility	1	1	23536373	2013	Transgenerational effects of di-(2-ethylhexyl) phthalate on testicular germ cell associations and spermatogonial stem cells in mice.	23536373	Diethylhexyl Phthalate	Sperm Motility	1		1
Diethylhexyl Phthalate	Sperm Motility	1	1	3709461	1986	Effects of di(2-ethylhexyl) phthalate on the gonadal pathophysiology, sperm morphology, and reproductive performance of male rats.	3709461	Diethylhexyl Phthalate	Sperm Motility	1		1
Diethylhexyl Phthalate	Spermatocytes	1	1	12490136	2002	Death receptor response in rodent testis after mono-(2-ethylhexyl) phthalate exposure.	12490136	Diethylhexyl Phthalate	Spermatocytes	1		1
Diethylhexyl Phthalate	Spermatocytes	1	1	15764490	2004	Mono-(2-ethylhexyl) phthalate (MEHP) induces spermatogenic cell apoptosis in guinea pig testes at prepubertal stage in vitro.	15764490	Diethylhexyl Phthalate	Spermatocytes	1		1
Diethylhexyl Phthalate	Spermatocytes	1	1	16678996	2006	Effect of di-(2-ethylhexyl) phthalate on N-cadherin and catenin protein expression in rat testis.	16678996	Diethylhexyl Phthalate	Spermatocytes	1		1
Diethylhexyl Phthalate	Spermatocytes	1	1	18077825	2008	Mono-(2-ethylhexyl) phthalate increases spermatocyte mitochondrial peroxiredoxin 3 and cyclooxygenase 2.	18077825	Diethylhexyl Phthalate	Spermatocytes	1		1
Diethylhexyl Phthalate	Spermatocytes	0	1	3716815	1986	Effects of di-(2-ethylhexyl) phthalate and five of its metabolites on rat testis in vivo and in in vitro.	3716815	Diethylhexyl Phthalate	Spermatocytes	1		1
Diethylhexyl Phthalate	Spermatogenesis	1	1	11694130	2001	From the Food and Drug Administration.	11694130	Diethylhexyl Phthalate	Spermatogenesis	1		1
Diethylhexyl Phthalate	Spermatogenesis	1	1	11836017	2002	Testicular toxicity of di-(2-ethylhexyl)phthalate in young Sprague-Dawley rats.	11836017	Diethylhexyl Phthalate	Spermatogenesis	1		1
Diethylhexyl Phthalate	Spermatogenesis	0	1	12749820	2003	The effects of mono-2-ethylhexyl phathalate, adriamycin and N-ethyl-N-nitrosourea on stage-specific apoptosis and DNA synthesis in the mouse spermatogenesis.	12749820	Diethylhexyl Phthalate	Spermatogenesis	1		1
Diethylhexyl Phthalate	Spermatogenesis	0	1	15379967	2004	Di-(2-ethylhexyl) phthalate induces severe aspermatogenesis in mice, however, subsequent antioxidant vitamins supplementation accelerates regeneration of the seminiferous epithelium.	15379967	Diethylhexyl Phthalate	Spermatogenesis	1		1
Diethylhexyl Phthalate	Spermatogenesis	1	1	16303285	2006	Testicular toxicity of DEHP, but not DEHA, is elevated under conditions of thioacetamide-induced liver damage.	16303285	Diethylhexyl Phthalate	Spermatogenesis	1		1
Diethylhexyl Phthalate	Spermatogenesis	1	1	16678996	2006	Effect of di-(2-ethylhexyl) phthalate on N-cadherin and catenin protein expression in rat testis.	16678996	Diethylhexyl Phthalate	Spermatogenesis	1		1
Diethylhexyl Phthalate	Spermatogenesis	0	1	16855774	2007	Short-term effects of di-(2-ethylhexyl) phthalate on testes, liver, kidneys and pancreas in mice.	16855774	Diethylhexyl Phthalate	Spermatogenesis	1		1
Diethylhexyl Phthalate	Spermatogenesis	1	1	16952438	2006	Toxicity of di(2-ethylhexyl)phthalate (DEHP) and di(2-ethylhexyl)adipate (DEHA) under conditions of renal dysfunction induced with folic acid in rats: enhancement of male reproductive toxicity of DEHP is associated with an increase of the mono-derivative.	16952438	Diethylhexyl Phthalate	Spermatogenesis	1		1
Diethylhexyl Phthalate	Spermatogenesis	0	1	17380854	2007	An ultrastructural study on the effects of mono(2-ethylhexyl) phthalate on mice testes: cell death and sloughing of spermatogenic cells.	17380854	Diethylhexyl Phthalate	Spermatogenesis	1		1
Diethylhexyl Phthalate	Spermatogenesis	0	1	19038859	2009	TNF alpha-mediated disruption of spermatogenesis in response to Sertoli cell injury in rodents is partially regulated by MMP2.	19038859	Diethylhexyl Phthalate	Spermatogenesis	1		1
Diethylhexyl Phthalate	Spermatogenesis	1	1	20100735	2010	FasL gene-deficient mice display a limited disruption in spermatogenesis and inhibition of mono-(2-ethylhexyl) phthalate-induced germ cell apoptosis.	20100735	Diethylhexyl Phthalate	Spermatogenesis	1		1
Diethylhexyl Phthalate	Spermatogenesis	1	1	20561692	2010	Mechanisms of toxicity of di(2-ethylhexyl) phthalate on the reproductive health of male zebrafish.	20561692	Diethylhexyl Phthalate	Spermatogenesis	1		1
Diethylhexyl Phthalate	Spermatogenesis	1	1	21515331	2011	Induction of ROS, p53, p21 in DEHP- and MEHP-exposed LNCaP cells-protection by selenium compounds.	21515331	Diethylhexyl Phthalate	Spermatogenesis	1		1
Diethylhexyl Phthalate	Spermatogenesis	1	1	21868750	2012	Inhibition of claudin-11 and occludin expression in rat Sertoli cells by mono-(2-ethylhexyl) phthalate through p44/42 mitogen-activated protein kinase pathway.	21868750	Diethylhexyl Phthalate	Spermatogenesis	1		1
Diethylhexyl Phthalate	Spermatogenesis	1	1	23536373	2013	Transgenerational effects of di-(2-ethylhexyl) phthalate on testicular germ cell associations and spermatogonial stem cells in mice.	23536373	Diethylhexyl Phthalate	Spermatogenesis	1		1
Diethylhexyl Phthalate	Spermatogenesis	1	1	23892333	2013	Effects on the local immunity in the testis by exposure to di-(2-ethylhexyl) phthalate (DEHP) in mice.	23892333	Diethylhexyl Phthalate	Spermatogenesis	1		1
Diethylhexyl Phthalate	Spermatogenesis	1	1	24011190	2013	Bis-(2-ethylexhyl) phthalate impairs spermatogenesis in zebrafish (Danio rerio).	24011190	Diethylhexyl Phthalate	Spermatogenesis	1		1
Diethylhexyl Phthalate	Spermatogenesis	0	1	24057186	2013	Effects of diethylhexyl phthalate (DEHP) given neonatally on spermatogenesis of mice.	24057186	Diethylhexyl Phthalate	Spermatogenesis	1		1
Diethylhexyl Phthalate	Spermatogenesis	0	1	2879365	1986	Effect of di(2-ethylhexyl)phthalate (DEHP) on spermatogenesis in adult rats.	2879365	Diethylhexyl Phthalate	Spermatogenesis	1		1
Diethylhexyl Phthalate	Spermatogenesis	1	1	2881530	1986	Testicular atrophy induced by di(2-ethylhexyl)phthalate: changes in histology, cell specific enzyme activities and zinc concentrations in rat testis.	2881530	Diethylhexyl Phthalate	Spermatogenesis	1		1
Diethylhexyl Phthalate	Spermatogenesis	1	1	3709461	1986	Effects of di(2-ethylhexyl) phthalate on the gonadal pathophysiology, sperm morphology, and reproductive performance of male rats.	3709461	Diethylhexyl Phthalate	Spermatogenesis	1		1
Diethylhexyl Phthalate	Spermatogenesis	1	1	3967638	1985	Reversibility of testicular atrophy induced by Di(2-ethylhexyl) phthalate in rats.	3967638	Diethylhexyl Phthalate	Spermatogenesis	1		1
Diethylhexyl Phthalate	Spermatogenesis	1	1	4068057	1985	Antifertility and mutagenic effects in mice from parenteral administration of di-2-ethylhexyl phthalate (DEHP).	4068057	Diethylhexyl Phthalate	Spermatogenesis	1		1
Diethylhexyl Phthalate	Spermatogenesis	1	1	8540215	1995	Testicular toxicity of Di(2-ethylhexyl)phthalate in developing rats.	8540215	Diethylhexyl Phthalate	Spermatogenesis	1		1
Diethylhexyl Phthalate	Spermatogonia	1	1	15907966	2005	Mono-(2-ethylhexyl) phthalate (MEHP) induces testicular alterations in male guinea pigs at prepubertal stage.	15907966	Diethylhexyl Phthalate	Spermatogonia	1		1
Diethylhexyl Phthalate	Spermatogonia	1	1	16678996	2006	Effect of di-(2-ethylhexyl) phthalate on N-cadherin and catenin protein expression in rat testis.	16678996	Diethylhexyl Phthalate	Spermatogonia	1		1
Diethylhexyl Phthalate	Spermatogonia	1	1	22564763	2012	Mono-(2-ethylhexyl)-phthalate (MEHP) affects ERK-dependent GDNF signalling in mouse stem-progenitor spermatogonia.	22564763	Diethylhexyl Phthalate	Spermatogonia	1		1
Diethylhexyl Phthalate	Spermatogonia	1	1	23536373	2013	Transgenerational effects of di-(2-ethylhexyl) phthalate on testicular germ cell associations and spermatogonial stem cells in mice.	23536373	Diethylhexyl Phthalate	Spermatogonia	1		1
Diethylhexyl Phthalate	Spermatozoa	1	1	10544061	1999	Participation of the Fas-signaling system in the initiation of germ cell apoptosis in young rat testes after exposure to mono-(2-ethylhexyl) phthalate.	10544061	Diethylhexyl Phthalate	Spermatozoa	1		1
Diethylhexyl Phthalate	Spermatozoa	1	1	10650961	2000	Sensitivity of testicular germ cells to toxicant-induced apoptosis in gld mice that express a nonfunctional form of Fas ligand.	10650961	Diethylhexyl Phthalate	Spermatozoa	1		1
Diethylhexyl Phthalate	Spermatozoa	1	1	10906286	2000	A single dose of Di-(2-ethylhexyl) phthalate in neonatal rats alters gonocytes, reduces sertoli cell proliferation, and decreases cyclin D2 expression.	10906286	Diethylhexyl Phthalate	Spermatozoa	1		1
Diethylhexyl Phthalate	Spermatozoa	0	1	12595153	2003	Fas- or FasL-deficient mice display an increased sensitivity to nitrobenzene-induced testicular germ cell apoptosis.	12595153	Diethylhexyl Phthalate	Spermatozoa	1		1
Diethylhexyl Phthalate	Spermatozoa	1	1	12642148	2003	Di(2-ethylhexyl) adipate (DEHA) induced developmental toxicity but not antiandrogenic effects in pre- and postnatally exposed Wistar rats.	12642148	Diethylhexyl Phthalate	Spermatozoa	1		1
Diethylhexyl Phthalate	Spermatozoa	0	1	12749820	2003	The effects of mono-2-ethylhexyl phathalate, adriamycin and N-ethyl-N-nitrosourea on stage-specific apoptosis and DNA synthesis in the mouse spermatogenesis.	12749820	Diethylhexyl Phthalate	Spermatozoa	1		1
Diethylhexyl Phthalate	Spermatozoa	1	1	12851149	2003	Evaluation of reproductive development following intravenous and oral exposure to DEHP in male neonatal rats.	12851149	Diethylhexyl Phthalate	Spermatozoa	1		1
Diethylhexyl Phthalate	Spermatozoa	1	1	1363164	1992	The influence of low protein diet on the testicular toxicity of di(2-ethylhexyl)phthalate.	1363164	Diethylhexyl Phthalate	Spermatozoa	1		1
Diethylhexyl Phthalate	Spermatozoa	0	1	15134331	2004	Effects of mono(2-ethylhexyl) phthalate (MEHP) on testes in rats in vitro.	15134331	Diethylhexyl Phthalate	Spermatozoa	1		1
Diethylhexyl Phthalate	Spermatozoa	1	1	15365238	2004	An ultrastructural study on cytotoxic effects of mono(2-ethylhexyl) phthalate (MEHP) on testes in Shiba goat in vitro.	15365238	Diethylhexyl Phthalate	Spermatozoa	1		1
Diethylhexyl Phthalate	Spermatozoa	0	1	15371270	2005	The p53 protein influences the sensitivity of testicular germ cells to mono-(2-ethylhexyl) phthalate-induced apoptosis by increasing the membrane levels of Fas and DR5 and decreasing the intracellular amount of c-FLIP.	15371270	Diethylhexyl Phthalate	Spermatozoa	1		1
Diethylhexyl Phthalate	Spermatozoa	1	1	1581667	1992	Effect of di(2-ethylhexyl)phthalate administration on rat sperm count and on sperm metabolic enzymes.	1581667	Diethylhexyl Phthalate	Spermatozoa	1		1
Diethylhexyl Phthalate	Spermatozoa	1	1	16637905	2006	Does exposure to di(2-ethylhexyl) phthalate in pre-pubertal boars affect semen quality post-puberty?	16637905	Diethylhexyl Phthalate	Spermatozoa	1		1
Diethylhexyl Phthalate	Spermatozoa	1	1	16809437	2006	Testicular gene expression profiling following prepubertal rat mono-(2-ethylhexyl) phthalate exposure suggests a common initial genetic response at fetal and prepubertal ages.	16809437	Diethylhexyl Phthalate	Spermatozoa	1		1
Diethylhexyl Phthalate	Spermatozoa	1	1	16961572	2006	Effects of exposure of pre-pubertal boars to di(2-ethylhexyl) phthalate on their frozen-thawed sperm viability post-puberty.	16961572	Diethylhexyl Phthalate	Spermatozoa	1		1
Diethylhexyl Phthalate	Spermatozoa	1	1	16996189	2006	A dose response study following in utero and lactational exposure to di-(2-ethylhexyl) phthalate (DEHP): reproductive effects on adult male offspring rats.	16996189	Diethylhexyl Phthalate	Spermatozoa	1		1
Diethylhexyl Phthalate	Spermatozoa	0	1	17090632	2007	DNA damage in human sperm is related to urinary levels of phthalate monoester and oxidative metabolites.	17090632	Diethylhexyl Phthalate	Spermatozoa	1		1
Diethylhexyl Phthalate	Spermatozoa	1	1	17543380	2007	Early pre-pubertal exposure to low-dose oral di(2-ethylhexyl) phthalate does not affect sperm plasma membrane stability, acrosomal integrity or chromatin structure in the post-pubertal boar.	17543380	Diethylhexyl Phthalate	Spermatozoa	1		1
Diethylhexyl Phthalate	Spermatozoa	1	1	18755736	2008	Cross-talk between the Akt and NF-kappaB signaling pathways inhibits MEHP-induced germ cell apoptosis.	18755736	Diethylhexyl Phthalate	Spermatozoa	1		1
Diethylhexyl Phthalate	Spermatozoa	1	1	19240039	2009	Mono-(2-ethylhexyl) phthalate targets glycogen debranching enzyme and affects glycogen metabolism in rat testis.	19240039	Diethylhexyl Phthalate	Spermatozoa	1		1
Diethylhexyl Phthalate	Spermatozoa	1	1	19733116	2009	Urinary di(2-ethylhexyl)phthalate (DEHP)--metabolites and male human markers of reproductive function.	19733116	Diethylhexyl Phthalate	Spermatozoa	1		1
Diethylhexyl Phthalate	Spermatozoa	1	1	20100735	2010	FasL gene-deficient mice display a limited disruption in spermatogenesis and inhibition of mono-(2-ethylhexyl) phthalate-induced germ cell apoptosis.	20100735	Diethylhexyl Phthalate	Spermatozoa	1		1
Diethylhexyl Phthalate	Spermatozoa	1	1	20551087	2011	Environmental and experimental exposure of phthalate esters: the toxicological consequence on human sperm.	20551087	Diethylhexyl Phthalate	Spermatozoa	1		1
Diethylhexyl Phthalate	Spermatozoa	1	1	20561692	2010	Mechanisms of toxicity of di(2-ethylhexyl) phthalate on the reproductive health of male zebrafish.	20561692	Diethylhexyl Phthalate	Spermatozoa	1		1
Diethylhexyl Phthalate	Spermatozoa	1	1	21714771	2011	Reproductive toxicity of di(2-ethylhexyl) phthalate in selenium-supplemented and selenium-deficient rats.	21714771	Diethylhexyl Phthalate	Spermatozoa	1		1
Diethylhexyl Phthalate	Spermatozoa	1	1	22118310	2011	Food safety involving ingestion of foods and beverages prepared with phthalate-plasticizer-containing clouding agents.	22118310	Diethylhexyl Phthalate	Spermatozoa	1		1
Diethylhexyl Phthalate	Spermatozoa	1	1	22402212	2012	Human testis steroidogenesis is inhibited by phthalates.	22402212	Diethylhexyl Phthalate	Spermatozoa	1		1
Diethylhexyl Phthalate	Spermatozoa	1	1	22462442	2012	Two generation reproductive and developmental toxicity following subchronic exposure of pubescent male mice to di(2-ethylhexyl)phthalate.	22462442	Diethylhexyl Phthalate	Spermatozoa	1		1
Diethylhexyl Phthalate	Spermatozoa	1	1	23118965	2012	Cellular and molecular effect of MEHP Involving LXR? in human fetal testis and ovary.	23118965	Diethylhexyl Phthalate	Spermatozoa	1		1
Diethylhexyl Phthalate	Spermatozoa	0	1	23226291	2012	The effects of Di-(2-ethylhexyl)-phthalate exposure on fertilization and embryonic development in vitro and testicular genomic mutation in vivo.	23226291	Diethylhexyl Phthalate	Spermatozoa	1		1
Diethylhexyl Phthalate	Spermatozoa	1	1	23268404	2012	[Effect of di-(2-ethylhexyl)phthalate and its metabolite mono(2-ethylhexyl)phthalate on spermatogenic cell apoptosis in young male Wistar rats].	23268404	Diethylhexyl Phthalate	Spermatozoa	1		1
Diethylhexyl Phthalate	Spermatozoa	1	1	23536373	2013	Transgenerational effects of di-(2-ethylhexyl) phthalate on testicular germ cell associations and spermatogonial stem cells in mice.	23536373	Diethylhexyl Phthalate	Spermatozoa	1		1
Diethylhexyl Phthalate	Spermatozoa	1	1	3709450	1986	Genetic toxicology of phthalate esters: mutagenic and other genotoxic effects.	3709450	Diethylhexyl Phthalate	Spermatozoa	1		1
Diethylhexyl Phthalate	Spermatozoa	1	1	3709461	1986	Effects of di(2-ethylhexyl) phthalate on the gonadal pathophysiology, sperm morphology, and reproductive performance of male rats.	3709461	Diethylhexyl Phthalate	Spermatozoa	1		1
Diethylhexyl Phthalate	Spermatozoa	1	1	8607140	1996	Mono-(2-ethylhexyl) phthalate rapidly alters both Sertoli cell vimentin filaments and germ cell apoptosis in young rat testes.	8607140	Diethylhexyl Phthalate	Spermatozoa	1		1
Diethylhexyl Phthalate	Testis	1	1	10650961	2000	Sensitivity of testicular germ cells to toxicant-induced apoptosis in gld mice that express a nonfunctional form of Fas ligand.	10650961	Diethylhexyl Phthalate	Testis	1		1
Diethylhexyl Phthalate	Testis	1	1	11099646	2000	The plasticizer diethylhexyl phthalate induces malformations by decreasing fetal testosterone synthesis during sexual differentiation in the male rat.	11099646	Diethylhexyl Phthalate	Testis	1		1
Diethylhexyl Phthalate	Testis	0	1	11566751	2001	Modulation of rat Leydig cell steroidogenic function by di(2-ethylhexyl)phthalate.	11566751	Diethylhexyl Phthalate	Testis	1		1
Diethylhexyl Phthalate	Testis	1	1	11694130	2001	From the Food and Drug Administration.	11694130	Diethylhexyl Phthalate	Testis	1		1
Diethylhexyl Phthalate	Testis	1	1	11762309	2001	New risk for newborns.	11762309	Diethylhexyl Phthalate	Testis	1		1
Diethylhexyl Phthalate	Testis	1	1	11836017	2002	Testicular toxicity of di-(2-ethylhexyl)phthalate in young Sprague-Dawley rats.	11836017	Diethylhexyl Phthalate	Testis	1		1
Diethylhexyl Phthalate	Testis	1	1	12490136	2002	Death receptor response in rodent testis after mono-(2-ethylhexyl) phthalate exposure.	12490136	Diethylhexyl Phthalate	Testis	1		1
Diethylhexyl Phthalate	Testis	1	1	12498735	2002	Gene expression changes induced in mouse liver by di(2-ethylhexyl) phthalate.	12498735	Diethylhexyl Phthalate	Testis	1		1
Diethylhexyl Phthalate	Testis	0	1	12595153	2003	Fas- or FasL-deficient mice display an increased sensitivity to nitrobenzene-induced testicular germ cell apoptosis.	12595153	Diethylhexyl Phthalate	Testis	1		1
Diethylhexyl Phthalate	Testis	1	1	12851149	2003	Evaluation of reproductive development following intravenous and oral exposure to DEHP in male neonatal rats.	12851149	Diethylhexyl Phthalate	Testis	1		1
Diethylhexyl Phthalate	Testis	1	1	1363164	1992	The influence of low protein diet on the testicular toxicity of di(2-ethylhexyl)phthalate.	1363164	Diethylhexyl Phthalate	Testis	1		1
Diethylhexyl Phthalate	Testis	1	1	14687758	2004	Phthalate ester-induced gubernacular lesions are associated with reduced insl3 gene expression in the fetal rat testis.	14687758	Diethylhexyl Phthalate	Testis	1		1
Diethylhexyl Phthalate	Testis	0	1	15134331	2004	Effects of mono(2-ethylhexyl) phthalate (MEHP) on testes in rats in vitro.	15134331	Diethylhexyl Phthalate	Testis	1		1
Diethylhexyl Phthalate	Testis	1	1	15365238	2004	An ultrastructural study on cytotoxic effects of mono(2-ethylhexyl) phthalate (MEHP) on testes in Shiba goat in vitro.	15365238	Diethylhexyl Phthalate	Testis	1		1
Diethylhexyl Phthalate	Testis	0	1	15371270	2005	The p53 protein influences the sensitivity of testicular germ cells to mono-(2-ethylhexyl) phthalate-induced apoptosis by increasing the membrane levels of Fas and DR5 and decreasing the intracellular amount of c-FLIP.	15371270	Diethylhexyl Phthalate	Testis	1		1
Diethylhexyl Phthalate	Testis	1	1	15749266	2005	Early testicular effects in rats perinatally exposed to DEHP in combination with DEHA--apoptosis assessment and immunohistochemical studies.	15749266	Diethylhexyl Phthalate	Testis	1		1
Diethylhexyl Phthalate	Testis	1	1	15764490	2004	Mono-(2-ethylhexyl) phthalate (MEHP) induces spermatogenic cell apoptosis in guinea pig testes at prepubertal stage in vitro.	15764490	Diethylhexyl Phthalate	Testis	1		1
Diethylhexyl Phthalate	Testis	1	1	15907966	2005	Mono-(2-ethylhexyl) phthalate (MEHP) induces testicular alterations in male guinea pigs at prepubertal stage.	15907966	Diethylhexyl Phthalate	Testis	1		1
Diethylhexyl Phthalate	Testis	1	1	16141652	2005	Influence of di-(2-ethylhexyl)phthalate on fetal testicular development by oral administration to pregnant rats.	16141652	Diethylhexyl Phthalate	Testis	1		1
Diethylhexyl Phthalate	Testis	1	1	16303285	2006	Testicular toxicity of DEHP, but not DEHA, is elevated under conditions of thioacetamide-induced liver damage.	16303285	Diethylhexyl Phthalate	Testis	1		1
Diethylhexyl Phthalate	Testis	1	1	16678996	2006	Effect of di-(2-ethylhexyl) phthalate on N-cadherin and catenin protein expression in rat testis.	16678996	Diethylhexyl Phthalate	Testis	1		1
Diethylhexyl Phthalate	Testis	1	1	16690193	2006	Mechanisms underlying the anti-androgenic effects of diethylhexyl phthalate in fetal rat testis.	16690193	Diethylhexyl Phthalate	Testis	1		1
Diethylhexyl Phthalate	Testis	1	1	16806631	2006	A dose-response study following in utero and lactational exposure to di-(2-ethylhexyl) phthalate (DEHP): effects on androgenic status, developmental landmarks and testicular histology in male offspring rats.	16806631	Diethylhexyl Phthalate	Testis	1		1
Diethylhexyl Phthalate	Testis	1	1	16809437	2006	Testicular gene expression profiling following prepubertal rat mono-(2-ethylhexyl) phthalate exposure suggests a common initial genetic response at fetal and prepubertal ages.	16809437	Diethylhexyl Phthalate	Testis	1		1
Diethylhexyl Phthalate	Testis	0	1	16855774	2007	Short-term effects of di-(2-ethylhexyl) phthalate on testes, liver, kidneys and pancreas in mice.	16855774	Diethylhexyl Phthalate	Testis	1		1
Diethylhexyl Phthalate	Testis	1	1	16952438	2006	Toxicity of di(2-ethylhexyl)phthalate (DEHP) and di(2-ethylhexyl)adipate (DEHA) under conditions of renal dysfunction induced with folic acid in rats: enhancement of male reproductive toxicity of DEHP is associated with an increase of the mono-derivative.	16952438	Diethylhexyl Phthalate	Testis	1		1
Diethylhexyl Phthalate	Testis	1	1	16979278	2006	Effect of in utero exposure to di-(2-ethylhexyl)phthalate: distribution in the rat fetus and testosterone production by rat fetal testis in culture.	16979278	Diethylhexyl Phthalate	Testis	1		1
Diethylhexyl Phthalate	Testis	1	1	16996189	2006	A dose response study following in utero and lactational exposure to di-(2-ethylhexyl) phthalate (DEHP): reproductive effects on adult male offspring rats.	16996189	Diethylhexyl Phthalate	Testis	1		1
Diethylhexyl Phthalate	Testis	0	1	17009524	2006	[Di(2-ethylhexyl) phthalate affects the testes and leydig cells of neonatal KM mice].	17009524	Diethylhexyl Phthalate	Testis	1		1
Diethylhexyl Phthalate	Testis	0	1	17380854	2007	An ultrastructural study on the effects of mono(2-ethylhexyl) phthalate on mice testes: cell death and sloughing of spermatogenic cells.	17380854	Diethylhexyl Phthalate	Testis	1		1
Diethylhexyl Phthalate	Testis	1	1	17400582	2007	Cumulative effects of dibutyl phthalate and diethylhexyl phthalate on male rat reproductive tract development: altered fetal steroid hormones and genes.	17400582	Diethylhexyl Phthalate	Testis	1		1
Diethylhexyl Phthalate	Testis	1	1	17462840	2007	Differential expression of the phthalate syndrome in male Sprague-Dawley and Wistar rats after in utero DEHP exposure.	17462840	Diethylhexyl Phthalate	Testis	1		1
Diethylhexyl Phthalate	Testis	1	1	18077825	2008	Mono-(2-ethylhexyl) phthalate increases spermatocyte mitochondrial peroxiredoxin 3 and cyclooxygenase 2.	18077825	Diethylhexyl Phthalate	Testis	1		1
Diethylhexyl Phthalate	Testis	1	1	1816082	1991	Effect of in utero exposure to di(2-ethylhexyl)phthalate on rat testes.	1816082	Diethylhexyl Phthalate	Testis	1		1
Diethylhexyl Phthalate	Testis	1	1	18322279	2008	In utero exposure to di-(2-ethylhexyl) phthalate exerts both short-term and long-lasting suppressive effects on testosterone production in the rat.	18322279	Diethylhexyl Phthalate	Testis	1		1
Diethylhexyl Phthalate	Testis	1	1	18534133	2008	Effects of diethylhexyl phthalate (DEHP) on INSL3 mRNA expression by Leydig cells derived from mouse embryos and in newborn mice.	18534133	Diethylhexyl Phthalate	Testis	1		1
Diethylhexyl Phthalate	Testis	1	1	18755736	2008	Cross-talk between the Akt and NF-kappaB signaling pathways inhibits MEHP-induced germ cell apoptosis.	18755736	Diethylhexyl Phthalate	Testis	1		1
Diethylhexyl Phthalate	Testis	0	1	19038859	2009	TNF alpha-mediated disruption of spermatogenesis in response to Sertoli cell injury in rodents is partially regulated by MMP2.	19038859	Diethylhexyl Phthalate	Testis	1		1
Diethylhexyl Phthalate	Testis	1	1	19240039	2009	Mono-(2-ethylhexyl) phthalate targets glycogen debranching enzyme and affects glycogen metabolism in rat testis.	19240039	Diethylhexyl Phthalate	Testis	1		1
Diethylhexyl Phthalate	Testis	1	1	19330368	2009	Reproductive effects of di(2-ethylhexyl)phthalate in immature male rats and its relation to cholesterol, testosterone, and thyroxin levels.	19330368	Diethylhexyl Phthalate	Testis	1		1
Diethylhexyl Phthalate	Testis	0	1	19452688	2009	[Effects of Di (2-ethylhexyl) phthalate on the testis and testicular gubernaculum of fetal KM mice].	19452688	Diethylhexyl Phthalate	Testis	1		1
Diethylhexyl Phthalate	Testis	1	1	19756843	2009	Vitamin C and resveratrol supplementation to rat dams treated with di(2-ethylhexyl)phthalate: impact on reproductive and oxidative stress end points in male offspring.	19756843	Diethylhexyl Phthalate	Testis	1		1
Diethylhexyl Phthalate	Testis	1	1	19819939	2009	In utero exposure to di-(2-ethylhexyl) phthalate decreases mineralocorticoid receptor expression in the adult testis.	19819939	Diethylhexyl Phthalate	Testis	1		1
Diethylhexyl Phthalate	Testis	1	1	19912166	2010	Dynamic epigenetic changes involved in testicular toxicity induced by di-2-(ethylhexyl) phthalate in mice.	19912166	Diethylhexyl Phthalate	Testis	1		1
Diethylhexyl Phthalate	Testis	1	1	20100735	2010	FasL gene-deficient mice display a limited disruption in spermatogenesis and inhibition of mono-(2-ethylhexyl) phthalate-induced germ cell apoptosis.	20100735	Diethylhexyl Phthalate	Testis	1		1
Diethylhexyl Phthalate	Testis	0	1	20112733	2009	[Di-(2-ethylhexyl) phthalate increases the DNA methylation level of genomes in the mouse testis].	20112733	Diethylhexyl Phthalate	Testis	1		1
Diethylhexyl Phthalate	Testis	1	1	20420898	2010	Low-dose perinatal exposure to di(2-ethylhexyl) phthalate induces anti-androgenic effects in male rats.	20420898	Diethylhexyl Phthalate	Testis	1		1
Diethylhexyl Phthalate	Testis	1	1	21515331	2011	Induction of ROS, p53, p21 in DEHP- and MEHP-exposed LNCaP cells-protection by selenium compounds.	21515331	Diethylhexyl Phthalate	Testis	1		1
Diethylhexyl Phthalate	Testis	1	1	21714771	2011	Reproductive toxicity of di(2-ethylhexyl) phthalate in selenium-supplemented and selenium-deficient rats.	21714771	Diethylhexyl Phthalate	Testis	1		1
Diethylhexyl Phthalate	Testis	1	1	22147016	2012	Exposure to di(2-ethyl-hexyl) phthalate (DEHP) in utero and during lactation causes long-term pituitary-gonadal axis disruption in male and female mouse offspring.	22147016	Diethylhexyl Phthalate	Testis	1		1
Diethylhexyl Phthalate	Testis	1	1	22178135	2012	Different effects by sex on hypothalamic-pituitary axis of prepubertal offspring rats produced by in utero and lactational exposure to di-(2-ethylhexyl) phthalate (DEHP).	22178135	Diethylhexyl Phthalate	Testis	1		1
Diethylhexyl Phthalate	Testis	0	1	22293410	2012	Metabolism of di (2-ethylhexyl) phthalate (DEHP): comparative study in juvenile and fetal marmosets and rats.	22293410	Diethylhexyl Phthalate	Testis	1		1
Diethylhexyl Phthalate	Testis	1	1	22402212	2012	Human testis steroidogenesis is inhibited by phthalates.	22402212	Diethylhexyl Phthalate	Testis	1		1
Diethylhexyl Phthalate	Testis	1	1	22462442	2012	Two generation reproductive and developmental toxicity following subchronic exposure of pubescent male mice to di(2-ethylhexyl)phthalate.	22462442	Diethylhexyl Phthalate	Testis	1		1
Diethylhexyl Phthalate	Testis	1	1	22828881	2011	Effects of perinatal exposure to bisphenol A and di(2-ethylhexyl)-phthalate on gonadal development of male mice.	22828881	Diethylhexyl Phthalate	Testis	1		1
Diethylhexyl Phthalate	Testis	1	1	23041310	2012	Non-monotonic dose effects of in utero exposure to di(2-ethylhexyl) phthalate (DEHP) on testicular and serum testosterone and anogenital distance in male mouse fetuses.	23041310	Diethylhexyl Phthalate	Testis	1		1
Diethylhexyl Phthalate	Testis	1	1	23041508	2012	Novel molecular targets associated with testicular dysgenesis induced by gestational exposure to diethylhexyl phthalate in the rat: a role for estradiol.	23041508	Diethylhexyl Phthalate	Testis	1		1
Diethylhexyl Phthalate	Testis	1	1	23118965	2012	Cellular and molecular effect of MEHP Involving LXR? in human fetal testis and ovary.	23118965	Diethylhexyl Phthalate	Testis	1		1
Diethylhexyl Phthalate	Testis	0	1	23226291	2012	The effects of Di-(2-ethylhexyl)-phthalate exposure on fertilization and embryonic development in vitro and testicular genomic mutation in vivo.	23226291	Diethylhexyl Phthalate	Testis	1		1
Diethylhexyl Phthalate	Testis	1	1	23391632	2013	The increased number of Leydig cells by di(2-ethylhexyl) phthalate comes from the differentiation of stem cells into Leydig cell lineage in the adult rat testis.	23391632	Diethylhexyl Phthalate	Testis	1		1
Diethylhexyl Phthalate	Testis	1	1	23536373	2013	Transgenerational effects of di-(2-ethylhexyl) phthalate on testicular germ cell associations and spermatogonial stem cells in mice.	23536373	Diethylhexyl Phthalate	Testis	1		1
Diethylhexyl Phthalate	Testis	1	1	23892333	2013	Effects on the local immunity in the testis by exposure to di-(2-ethylhexyl) phthalate (DEHP) in mice.	23892333	Diethylhexyl Phthalate	Testis	1		1
Diethylhexyl Phthalate	Testis	1	1	23959011	2013	Disruption of reproductive development in male rat offspring following gestational and lactational exposure to di-(2-ethylhexyl) phthalate and genistein.	23959011	Diethylhexyl Phthalate	Testis	1		1
Diethylhexyl Phthalate	Testis	0	1	24057186	2013	Effects of diethylhexyl phthalate (DEHP) given neonatally on spermatogenesis of mice.	24057186	Diethylhexyl Phthalate	Testis	1		1
Diethylhexyl Phthalate	Testis	0	1	2879365	1986	Effect of di(2-ethylhexyl)phthalate (DEHP) on spermatogenesis in adult rats.	2879365	Diethylhexyl Phthalate	Testis	1		1
Diethylhexyl Phthalate	Testis	1	1	2881530	1986	Testicular atrophy induced by di(2-ethylhexyl)phthalate: changes in histology, cell specific enzyme activities and zinc concentrations in rat testis.	2881530	Diethylhexyl Phthalate	Testis	1		1
Diethylhexyl Phthalate	Testis	1	1	3709450	1986	Genetic toxicology of phthalate esters: mutagenic and other genotoxic effects.	3709450	Diethylhexyl Phthalate	Testis	1		1
Diethylhexyl Phthalate	Testis	1	1	3709461	1986	Effects of di(2-ethylhexyl) phthalate on the gonadal pathophysiology, sperm morphology, and reproductive performance of male rats.	3709461	Diethylhexyl Phthalate	Testis	1		1
Diethylhexyl Phthalate	Testis	0	1	3716815	1986	Effects of di-(2-ethylhexyl) phthalate and five of its metabolites on rat testis in vivo and in in vitro.	3716815	Diethylhexyl Phthalate	Testis	1		1
Diethylhexyl Phthalate	Testis	1	1	3967638	1985	Reversibility of testicular atrophy induced by Di(2-ethylhexyl) phthalate in rats.	3967638	Diethylhexyl Phthalate	Testis	1		1
Diethylhexyl Phthalate	Testis	1	1	6386344	1984	Biological effects of di-(2-ethylhexyl) phthalate and other phthalic acid esters.	6386344	Diethylhexyl Phthalate	Testis	1		1
Diethylhexyl Phthalate	Testis	1	1	8540215	1995	Testicular toxicity of Di(2-ethylhexyl)phthalate in developing rats.	8540215	Diethylhexyl Phthalate	Testis	1		1
Diethylhexyl Phthalate	Testis	1	1	8607140	1996	Mono-(2-ethylhexyl) phthalate rapidly alters both Sertoli cell vimentin filaments and germ cell apoptosis in young rat testes.	8607140	Diethylhexyl Phthalate	Testis	1		1
Diethylhexyl Phthalate	Testis	1	1	9771559	1998	Oral toxicity of bis(2-ethylhexyl) phthalate during pregnancy and suckling in the Long-Evans rat.	9771559	Diethylhexyl Phthalate	Testis	1		1
Diethylstilbestrol	Acrosome	0	1	15036965	2004	Body and organ weight, sperm acrosomal status and reproduction after genistein and diethylstilbestrol treatment of CD1 mice in a multigenerational study.	15036965	Diethylstilbestrol	Acrosome	1	1	1
Diethylstilbestrol	Androgen-Insensitivity Syndrome	1	1	10492898	1999	The avian egg as a test system for endocrine disrupters: effects of diethylstilbestrol and ethynylestradiol on sex organ development.	10492898	Diethylstilbestrol	Androgen-Insensitivity Syndrome	1	1	1
Diethylstilbestrol	Androgen-Insensitivity Syndrome	1	1	2146621	1990	[Ingestion of diethylstilbestrol during pregnancy. Its responsibility in the testicular feminization syndrome].	2146621	Diethylstilbestrol	Androgen-Insensitivity Syndrome	1	1	1
Diethylstilbestrol	Androgen-Insensitivity Syndrome	1	1	4466699	1974	Hormone-induced disturbances in sexual differentiation.	4466699	Diethylstilbestrol	Androgen-Insensitivity Syndrome	1	1	1
Diethylstilbestrol	Androgen-Insensitivity Syndrome	0	1	6721219	1984	Induction of Müllerian duct derivatives in testicular feminized (Tfm) mice by prenatal exposure to diethylstilbestrol.	6721219	Diethylstilbestrol	Androgen-Insensitivity Syndrome	1	1	1
Diethylstilbestrol	Androgen-Insensitivity Syndrome	0	1	7104403	1982	[Feminization of embryonic chicken testicle by diethylstilbestrol and antagonistic action of tamoxifen].	7104403	Diethylstilbestrol	Androgen-Insensitivity Syndrome	1	1	1
Diethylstilbestrol	Blood-Testis Barrier	0	1	11330641	2001	Neonatally administered diethylstilbestrol retards the development of the blood-testis barrier in the rat.	11330641	Diethylstilbestrol	Blood-Testis Barrier	1	1	1
Diethylstilbestrol	Bulbourethral Glands	0	1	1121332	1975	Effects of diethylstilbestrol and testosterone propionate implanted in the hypothalamus on spermatogenesis in rats.	1121332	Diethylstilbestrol	Bulbourethral Glands	1	1	1
Diethylstilbestrol	Bulbourethral Glands	0	1	1180196	1975	The effect of exogenous administration of oestrogens on the function of the epididymis and the accessory sex glands in the boar.	1180196	Diethylstilbestrol	Bulbourethral Glands	1	1	1
Diethylstilbestrol	Cryptorchidism	1	1	10650968	2000	Involvement of insulin-like factor 3 (Insl3) in diethylstilbestrol-induced cryptorchidism.	10650968	Diethylstilbestrol	Cryptorchidism	1	1	1
Diethylstilbestrol	Cryptorchidism	1	1	12638168	2003	[A review of epidemiological studies about the incidence and etiological factors of cryptorchidism--relevance to endocrine-disrupting chemicals].	12638168	Diethylstilbestrol	Cryptorchidism	1	1	1
Diethylstilbestrol	Cryptorchidism	0	0	14130828	1964	THE HORMONES AND PUBERTY.	14130828	Diethylstilbestrol	Cryptorchidism	1	1	1
Diethylstilbestrol	Cryptorchidism	1	1	14781	1977	Induction of urogenital anomalies and some tumors in the progeny of mice receiving diethylstilbestrol during pregnancy.	14781	Diethylstilbestrol	Cryptorchidism	1	1	1
Diethylstilbestrol	Cryptorchidism	0	1	15130	1977	Lack of influence of hypophysectomy on estrogen-induced DNA synthesis in Leydig cells of BALB/c mice.	15130	Diethylstilbestrol	Cryptorchidism	1	1	1
Diethylstilbestrol	Cryptorchidism	1	1	16020417	2005	The health effects of diethylstilbestrol revisited.	16020417	Diethylstilbestrol	Cryptorchidism	1	1	1
Diethylstilbestrol	Cryptorchidism	1	1	19493424	2009	Prenatal exposure to diaethylstilbestrol in the rat inhibits transabdominal testicular descent with involvement of the INSL3/LGR8 system and HOXA10.	19493424	Diethylstilbestrol	Cryptorchidism	1	1	1
Diethylstilbestrol	Cryptorchidism	1	1	19534997	2009	[The effect of diethylstilbestrol on inducing abdominal cryptorchidism and relevant genetic expression in rats].	19534997	Diethylstilbestrol	Cryptorchidism	1	1	1
Diethylstilbestrol	Cryptorchidism	1	1	19689815	2009	Urogenital abnormalities in men exposed to diethylstilbestrol in utero: a cohort study.	19689815	Diethylstilbestrol	Cryptorchidism	1	1	1
Diethylstilbestrol	Cryptorchidism	1	1	22945456	2012	Diethylstilbestrol impairs the morphology and function of mouse gubernaculum testis in culture.	22945456	Diethylstilbestrol	Cryptorchidism	1	1	1
Diethylstilbestrol	Cryptorchidism	1	1	242076	1975	Reproductive tract lesions in male mice exposed prenatally to diethylstilbestrol.	242076	Diethylstilbestrol	Cryptorchidism	1	1	1
Diethylstilbestrol	Cryptorchidism	1	1	37020	1979	Physician advisory: health effects of the pregnancy use of diethylstilbestrol.	37020	Diethylstilbestrol	Cryptorchidism	1	1	1
Diethylstilbestrol	Cryptorchidism	1	1	37351	1979	Association of diethylstilbestrol exposure in utero with cryptorchidism, testicular hypoplasia and semen abnormalities.	37351	Diethylstilbestrol	Cryptorchidism	1	1	1
Diethylstilbestrol	Cryptorchidism	0	1	41978	1979	Plasma testosterone concentrations in normal and estrogen treated mice of three strains differing in susceptibility to induction of Leydig cell tumors.	41978	Diethylstilbestrol	Cryptorchidism	1	1	1
Diethylstilbestrol	Cryptorchidism	0	1	4389146	1969	Effect of diethylstilbestrol on enzymes of cryptochid mouse testes of Balb-c mice.	4389146	Diethylstilbestrol	Cryptorchidism	1	1	1
Diethylstilbestrol	Cryptorchidism	0	1	4390313	1969	A histochemical study of the effect of estrogen on oxidative enzymes in the testes of cryptorchid BALB/c mice.	4390313	Diethylstilbestrol	Cryptorchidism	1	1	1
Diethylstilbestrol	Cryptorchidism	0	1	4399709	1970	Changes in testicular DNA produced in BALB-c mice by diethylstilbestrol.	4399709	Diethylstilbestrol	Cryptorchidism	1	1	1
Diethylstilbestrol	Cryptorchidism	0	1	4404717	1972	[Mechanism of action of testosterone on the gonads of male rats treated with stilbestrol].	4404717	Diethylstilbestrol	Cryptorchidism	1	1	1
Diethylstilbestrol	Cryptorchidism	1	1	6113570	1981	Screening of adolescents exposed to diethylstilbestrol in utero.	6113570	Diethylstilbestrol	Cryptorchidism	1	1	1
Diethylstilbestrol	Cryptorchidism	0	1	6113890	1981	Effects of cryptorchidy, parabiosis, and estrogen administration upon Leydig cell tumorigenesis in Fischer rats.	6113890	Diethylstilbestrol	Cryptorchidism	1	1	1
Diethylstilbestrol	Cryptorchidism	1	1	6121486	1982	In utero exposure to diethylstilbestrol: adverse effects on the reproductive tract and reproductive performance and male and female offspring.	6121486	Diethylstilbestrol	Cryptorchidism	1	1	1
Diethylstilbestrol	Cryptorchidism	0	1	9472934	1998	Effects of neonatal administration of diethylstilbestrol in male hamsters: disruption of reproductive function in adults after apparently normal pubertal development.	9472934	Diethylstilbestrol	Cryptorchidism	1	1	1
Diethylstilbestrol	Disorders of Sex Development	0	0	14063709	1963	FETAL EFFECTS OF STEROID THERAPY DURING PREGNANCY.	14063709	Diethylstilbestrol	Disorders of Sex Development	1	1	1
Diethylstilbestrol	Disorders of Sex Development	0	0	14102662	1964	[ON EXTREME SEXUAL DIMORPHISM IN THE GROWTH OF THE MUSCOVY DUCK, CAIRINA MOSCHATA FLEMM. V. GROWTH OF THE LONG BONES AND ITS CONTROL BY DIETHYLSTILBESTROL].	14102662	Diethylstilbestrol	Disorders of Sex Development	1	1	1
Diethylstilbestrol	Disorders of Sex Development	0	0	3713734	1986	Nuclear aberrations and loss of synaptonemal complexes in response to diethylstilbestrol (DES) in Caenorhabditis elegans hermaphrodites.	3713734	Diethylstilbestrol	Disorders of Sex Development	1	1	1
Diethylstilbestrol	Disorders of Sex Development	1	1	3796650	1986	Prenatal diethylstilbestrol exposure: behavioral consequences in humans.	3796650	Diethylstilbestrol	Disorders of Sex Development	1	1	1
Diethylstilbestrol	Disorders of Sex Development	1	1	4466699	1974	Hormone-induced disturbances in sexual differentiation.	4466699	Diethylstilbestrol	Disorders of Sex Development	1	1	1
Diethylstilbestrol	Disorders of Sex Development	0	0	4954775	1965	[Intersexuality in the quail (Coturnix coturnix). Production of a case of ovulation by a genetic male].	4954775	Diethylstilbestrol	Disorders of Sex Development	1	1	1
Diethylstilbestrol	Disorders of Sex Development	0	1	4979275	1969	[Action of diethylstilbestrol on the hybrid from the crossBarbariedrake x Khaki Campbellduck].	4979275	Diethylstilbestrol	Disorders of Sex Development	1	1	1
Diethylstilbestrol	Disorders of Sex Development	1	1	5927979	1966	[On fetal hermaphroditism formation due to stilbestrol].	5927979	Diethylstilbestrol	Disorders of Sex Development	1	1	1
Diethylstilbestrol	Disorders of Sex Development	1	1	6199525	1984	Squamous metaplasia of the verumontanum with obstruction due to hypertrophy: long-term effects of estrogen on the prostate in an aging male-to-female transsexual.	6199525	Diethylstilbestrol	Disorders of Sex Development	1	1	1
Diethylstilbestrol	Disorders of Sex Development	1	1	6256027	1980	[Embryogenesis and early postnatal development of rats following transplacental sex hormone administration].	6256027	Diethylstilbestrol	Disorders of Sex Development	1	1	1
Diethylstilbestrol	Disorders of Sex Development	0	1	7429071	1980	Induction of H-Y antigen in the gonads of male quail embryos by diethylstilbestrol.	7429071	Diethylstilbestrol	Disorders of Sex Development	1	1	1
Diethylstilbestrol	Epididymis	1	1	10536110	1999	Lack of effects for low dose levels of bisphenol A and diethylstilbestrol on the prostate gland of CF1 mice exposed in utero.	10536110	Diethylstilbestrol	Epididymis	1	1	1
Diethylstilbestrol	Epididymis	0	1	11207210	2001	Diethylstilbestrol-treated adult rats with altered epididymal sperm numbers and sperm motility parameters, but without alterations in sperm production and sperm morphology.	11207210	Diethylstilbestrol	Epididymis	1	1	1
Diethylstilbestrol	Epididymis	0	1	1121332	1975	Effects of diethylstilbestrol and testosterone propionate implanted in the hypothalamus on spermatogenesis in rats.	1121332	Diethylstilbestrol	Epididymis	1	1	1
Diethylstilbestrol	Epididymis	1	1	1171234	1975	Follow-up study of male and female offspring of DES-treated mothers a preliminary report.	1171234	Diethylstilbestrol	Epididymis	1	1	1
Diethylstilbestrol	Epididymis	0	1	1180196	1975	The effect of exogenous administration of oestrogens on the function of the epididymis and the accessory sex glands in the boar.	1180196	Diethylstilbestrol	Epididymis	1	1	1
Diethylstilbestrol	Epididymis	1	1	15800398	2005	Effects of maternal exposure to a low dose of diethylstilbestrol on sexual dimorphic nucleus volume and male reproductive system in rat offspring.	15800398	Diethylstilbestrol	Epididymis	1	1	1
Diethylstilbestrol	Epididymis	0	1	15855622	2005	Neonatal treatment of rats with diethylstilboestrol (DES) induces stromal-epithelial abnormalities of the vas deferens and cauda epididymis in adulthood following delayed basal cell development.	15855622	Diethylstilbestrol	Epididymis	1	1	1
Diethylstilbestrol	Epididymis	0	1	17213693	2006	Progression of the dose-related effects of estrogenic endocrine disruptors, an important factor in declining fertility, differs between the hypothalamo-pituitary axis and reproductive organs of male mice.	17213693	Diethylstilbestrol	Epididymis	1	1	1
Diethylstilbestrol	Epididymis	1	1	17928631	2008	Activin A and equine chorionic gonadotropin recover reproductive dysfunction induced by neonatal exposure to an estrogenic endocrine disruptor in adult male mice.	17928631	Diethylstilbestrol	Epididymis	1	1	1
Diethylstilbestrol	Epididymis	1	1	19346712	2009	Effects of maternal exposure to diethylstilbestrol on epididymal development in rat offspring.	19346712	Diethylstilbestrol	Epididymis	1	1	1
Diethylstilbestrol	Epididymis	1	1	242076	1975	Reproductive tract lesions in male mice exposed prenatally to diethylstilbestrol.	242076	Diethylstilbestrol	Epididymis	1	1	1
Diethylstilbestrol	Epididymis	1	1	3289905	1988	Lesions of testis and epididymis associated with prenatal diethylstilbestrol exposure.	3289905	Diethylstilbestrol	Epididymis	1	1	1
Diethylstilbestrol	Epididymis	1	1	37351	1979	Association of diethylstilbestrol exposure in utero with cryptorchidism, testicular hypoplasia and semen abnormalities.	37351	Diethylstilbestrol	Epididymis	1	1	1
Diethylstilbestrol	Epididymis	1	1	3851834	1985	Effects of in utero exposure to DES on male progeny.	3851834	Diethylstilbestrol	Epididymis	1	1	1
Diethylstilbestrol	Epididymis	1	1	492788	1979	Diethylstilbestrol exposure in utero.	492788	Diethylstilbestrol	Epididymis	1	1	1
Diethylstilbestrol	Epididymis	1	1	6113570	1981	Screening of adolescents exposed to diethylstilbestrol in utero.	6113570	Diethylstilbestrol	Epididymis	1	1	1
Diethylstilbestrol	Epididymis	1	1	6827710	1983	Seminoma and epididymal cysts in a young man with known diethylstilbestrol exposure in utero.	6827710	Diethylstilbestrol	Epididymis	1	1	1
Diethylstilbestrol	Epididymis	1	1	772199	1976	Structural and functional abnormalities in the sex organs of male offspring of mothers treated with diethylstilbestrol (DES).	772199	Diethylstilbestrol	Epididymis	1	1	1
Diethylstilbestrol	Epididymis	1	1	8274821	1993	Effect of testosterone on diethylstilbestrol toxicity and comparison to a recovery study in the rat epididymis and vas deferens.	8274821	Diethylstilbestrol	Epididymis	1	1	1
Diethylstilbestrol	Epididymis	1	1	862278	1977	Stilboestrol and human cancer.	862278	Diethylstilbestrol	Epididymis	1	1	1
Diethylstilbestrol	Epididymis	1	1	9114336	1997	Reproductive toxicology. Diethylstilbestrol.	9114336	Diethylstilbestrol	Epididymis	1	1	1
Diethylstilbestrol	Epididymis	0	1	9472934	1998	Effects of neonatal administration of diethylstilbestrol in male hamsters: disruption of reproductive function in adults after apparently normal pubertal development.	9472934	Diethylstilbestrol	Epididymis	1	1	1
Diethylstilbestrol	Genital Neoplasms, Male	1	1	10874014	2000	Proliferative lesions and reproductive tract tumors in male descendants of mice exposed developmentally to diethylstilbestrol.	10874014	Diethylstilbestrol	Genital Neoplasms, Male	1	1	1
Diethylstilbestrol	Genital Neoplasms, Male	1	1	1445734	1992	Diethylstilboestrol: II, pharmacology, toxicology and carcinogenicity in experimental animals.	1445734	Diethylstilbestrol	Genital Neoplasms, Male	1	1	1
Diethylstilbestrol	Genital Neoplasms, Male	1	1	16690809	2006	Adverse effects of the model environmental estrogen diethylstilbestrol are transmitted to subsequent generations.	16690809	Diethylstilbestrol	Genital Neoplasms, Male	1	1	1
Diethylstilbestrol	Genital Neoplasms, Male	1	1	2680951	1989	Epidemiological studies of the effects of diethylstilboestrol.	2680951	Diethylstilbestrol	Genital Neoplasms, Male	1	1	1
Diethylstilbestrol	Genital Neoplasms, Male	1	1	2680952	1989	Animal models of prenatal exposure to diethylstilboestrol.	2680952	Diethylstilbestrol	Genital Neoplasms, Male	1	1	1
Diethylstilbestrol	Genital Neoplasms, Male	1	1	3850790	1985	Physical and psychological effects of DES on exposed offspring.	3850790	Diethylstilbestrol	Genital Neoplasms, Male	1	1	1
Diethylstilbestrol	Genital Neoplasms, Male	1	1	6361926	1983	[Administration of diethylstilbestrol during pregnancy, a public health problem].	6361926	Diethylstilbestrol	Genital Neoplasms, Male	1	1	1
Diethylstilbestrol	Genitalia, Male	1	1	10806412	2000	Reproductive malformation of the male offspring following maternal exposure to estrogenic chemicals.	10806412	Diethylstilbestrol	Genitalia, Male	1	1	1
Diethylstilbestrol	Genitalia, Male	1	1	11114983	2000	Reproductive function in male rats after brief in utero exposure to diethylstilboestrol.	11114983	Diethylstilbestrol	Genitalia, Male	1	1	1
Diethylstilbestrol	Genitalia, Male	1	1	11469497	2001	From malformations to molecular mechanisms in the male: three decades of research on endocrine disrupters.	11469497	Diethylstilbestrol	Genitalia, Male	1	1	1
Diethylstilbestrol	Genitalia, Male	0	1	1180196	1975	The effect of exogenous administration of oestrogens on the function of the epididymis and the accessory sex glands in the boar.	1180196	Diethylstilbestrol	Genitalia, Male	1	1	1
Diethylstilbestrol	Genitalia, Male	1	1	15800398	2005	Effects of maternal exposure to a low dose of diethylstilbestrol on sexual dimorphic nucleus volume and male reproductive system in rat offspring.	15800398	Diethylstilbestrol	Genitalia, Male	1	1	1
Diethylstilbestrol	Genitalia, Male	1	1	16804812	2006	Does our environment affect our fertility? Some examples to help reframe the question.	16804812	Diethylstilbestrol	Genitalia, Male	1	1	1
Diethylstilbestrol	Genitalia, Male	1	1	17596265	2007	Time to pregnancy and secondary sex ratio in men exposed prenatally to diethylstilbestrol.	17596265	Diethylstilbestrol	Genitalia, Male	1	1	1
Diethylstilbestrol	Genitalia, Male	1	1	2680952	1989	Animal models of prenatal exposure to diethylstilboestrol.	2680952	Diethylstilbestrol	Genitalia, Male	1	1	1
Diethylstilbestrol	Genitalia, Male	1	1	2888216	1987	Müllerian remnants of male mice exposed prenatally to diethylstilbestrol.	2888216	Diethylstilbestrol	Genitalia, Male	1	1	1
Diethylstilbestrol	Genitalia, Male	1	1	3156531	1985	[Effect of sex steroids on the reproductive system of progeny].	3156531	Diethylstilbestrol	Genitalia, Male	1	1	1
Diethylstilbestrol	Genitalia, Male	1	1	318736	1977	Follow-up study of male and female offspring of DES-exposed mothers.	318736	Diethylstilbestrol	Genitalia, Male	1	1	1
Diethylstilbestrol	Genitalia, Male	1	1	376358	1979	Fertility of the diethylstilbestrol-exposed offspring.	376358	Diethylstilbestrol	Genitalia, Male	1	1	1
Diethylstilbestrol	Genitalia, Male	1	1	3851834	1985	Effects of in utero exposure to DES on male progeny.	3851834	Diethylstilbestrol	Genitalia, Male	1	1	1
Diethylstilbestrol	Genitalia, Male	1	1	3959533	1986	Sperm counts and reproductive tract lesions in male Syrian hamsters exposed in utero to diethylstilbestrol.	3959533	Diethylstilbestrol	Genitalia, Male	1	1	1
Diethylstilbestrol	Genitalia, Male	0	1	442345	1979	Transplacental exposure to diethylstilbestrol in men.	442345	Diethylstilbestrol	Genitalia, Male	1	1	1
Diethylstilbestrol	Genitalia, Male	1	1	481582	1979	Transplacental effects of diethylstilbestrol in mice.	481582	Diethylstilbestrol	Genitalia, Male	1	1	1
Diethylstilbestrol	Genitalia, Male	0	1	5021092	1972	[Medico-biological studies relating to the use of estrogens as growth stimulators].	5021092	Diethylstilbestrol	Genitalia, Male	1	1	1
Diethylstilbestrol	Genitalia, Male	0	1	5151011	1971	[Action of testosterone on the genital tract of the male rat treated with stilbestrol].	5151011	Diethylstilbestrol	Genitalia, Male	1	1	1
Diethylstilbestrol	Genitalia, Male	1	1	6121486	1982	In utero exposure to diethylstilbestrol: adverse effects on the reproductive tract and reproductive performance and male and female offspring.	6121486	Diethylstilbestrol	Genitalia, Male	1	1	1
Diethylstilbestrol	Genitalia, Male	1	1	6256027	1980	[Embryogenesis and early postnatal development of rats following transplacental sex hormone administration].	6256027	Diethylstilbestrol	Genitalia, Male	1	1	1
Diethylstilbestrol	Genitalia, Male	1	1	6368486	1984	Diethylstilbestrol exposure in utero: review of literature.	6368486	Diethylstilbestrol	Genitalia, Male	1	1	1
Diethylstilbestrol	Genitalia, Male	1	1	6397835	1984	[Fertility disorders attributable to the use of diethylstilbestrol during intrauterine life].	6397835	Diethylstilbestrol	Genitalia, Male	1	1	1
Diethylstilbestrol	Genitalia, Male	1	1	6436071	1984	Genital tract examinations and zona-free hamster egg penetration tests from men exposed in utero to diethylstilbestrol.	6436071	Diethylstilbestrol	Genitalia, Male	1	1	1
Diethylstilbestrol	Genitalia, Male	1	1	6940004	1981	DES story; review and report.	6940004	Diethylstilbestrol	Genitalia, Male	1	1	1
Diethylstilbestrol	Genitalia, Male	1	1	7024873	1981	The current status of the DES-exposed population.	7024873	Diethylstilbestrol	Genitalia, Male	1	1	1
Diethylstilbestrol	Genitalia, Male	1	1	7335401	1981	Management of the adolescent girl exposed in utero to DES.	7335401	Diethylstilbestrol	Genitalia, Male	1	1	1
Diethylstilbestrol	Genitalia, Male	1	1	7463583	1981	Genital abnormalities and abnormal semen analyses in male patients exposed to diethylstilbestrol in utero.	7463583	Diethylstilbestrol	Genitalia, Male	1	1	1
Diethylstilbestrol	Genitalia, Male	1	1	772199	1976	Structural and functional abnormalities in the sex organs of male offspring of mothers treated with diethylstilbestrol (DES).	772199	Diethylstilbestrol	Genitalia, Male	1	1	1
Diethylstilbestrol	Genitalia, Male	1	1	7723797	1995	Fertility in men exposed prenatally to diethylstilbestrol.	7723797	Diethylstilbestrol	Genitalia, Male	1	1	1
Diethylstilbestrol	Genitalia, Male	1	1	833973	1977	Male genitourinary abnormalities and maternal diethylstilbestrol.	833973	Diethylstilbestrol	Genitalia, Male	1	1	1
Diethylstilbestrol	Genitalia, Male	1	1	8479275	1993	[Diethylstilbestrol. Tragic late effect after prenatal exposure].	8479275	Diethylstilbestrol	Genitalia, Male	1	1	1
Diethylstilbestrol	Genitalia, Male	0	1	8491155	1993	Estrogen receptors, estradiol, and diethylstilbestrol in early development: the mouse as a model for the study of estrogen receptors and estrogen sensitivity in embryonic development of male and female reproductive tracts.	8491155	Diethylstilbestrol	Genitalia, Male	1	1	1
Diethylstilbestrol	Genitalia, Male	1	1	890793	1977	[Danger in the prenatal administration of diethylstilbestrol (Agostilben) for male offsprings].	890793	Diethylstilbestrol	Genitalia, Male	1	1	1
Diethylstilbestrol	Genitalia, Male	0	1	9472934	1998	Effects of neonatal administration of diethylstilbestrol in male hamsters: disruption of reproductive function in adults after apparently normal pubertal development.	9472934	Diethylstilbestrol	Genitalia, Male	1	1	1
Diethylstilbestrol	Hypospadias	1	1	11748570	2002	Characterization of diethylstilbestrol-induced hypospadias in female mice.	11748570	Diethylstilbestrol	Hypospadias	1	1	1
Diethylstilbestrol	Hypospadias	1	1	11943252	2002	Iatrogenic legacy from diethylstilbestrol exposure.	11943252	Diethylstilbestrol	Hypospadias	1	1	1
Diethylstilbestrol	Hypospadias	1	1	11943257	2002	Hypospadias in sons of women exposed to diethylstilbestrol in utero: a cohort study.	11943257	Diethylstilbestrol	Hypospadias	1	1	1
Diethylstilbestrol	Hypospadias	1	1	15906411	2005	Hypospadias in sons of women exposed to diethylstilbestrol in utero.	15906411	Diethylstilbestrol	Hypospadias	1	1	1
Diethylstilbestrol	Hypospadias	1	1	15951681	2005	Hypospadias in sons of women exposed to diethylstilbestrol in utero.	15951681	Diethylstilbestrol	Hypospadias	1	1	1
Diethylstilbestrol	Hypospadias	1	1	16293648	2006	Hypospadias: a transgenerational effect of diethylstilbestrol?	16293648	Diethylstilbestrol	Hypospadias	1	1	1
Diethylstilbestrol	Hypospadias	1	1	16302166	2005	Hypospadias in sons of women exposed to ditheylstilbestrol: a true trans-generational effect?	16302166	Diethylstilbestrol	Hypospadias	1	1	1
Diethylstilbestrol	Hypospadias	1	1	21458804	2011	Prevalence of hypospadias in grandsons of women exposed to diethylstilbestrol during pregnancy: a multigenerational national cohort study.	21458804	Diethylstilbestrol	Hypospadias	1	1	1
Diethylstilbestrol	Hypospadias	1	1	454458	1979	Teratogenesis and carcinogenesis in rat offspring after transplacental and transmammary exposure to diethylstilbestrol.	454458	Diethylstilbestrol	Hypospadias	1	1	1
Diethylstilbestrol	Hypospadias	1	1	6645389	1983	Radiologic diagnosis of diethylstilbestrol induced teratogenesis in rats.	6645389	Diethylstilbestrol	Hypospadias	1	1	1
Diethylstilbestrol	Hypospadias	1	0	6740514	1984	Direct fetal injections of diethylstilbestrol and 17 beta-estradiol: a method for investigating their teratogenicity.	6740514	Diethylstilbestrol	Hypospadias	1	1	1
Diethylstilbestrol	Hypospadias	1	1	972792	1976	Urogenital tract abnormalities in sons of women treated with diethylstilbestrol.	972792	Diethylstilbestrol	Hypospadias	1	1	1
Diethylstilbestrol	Klinefelter Syndrome	0	1	1218535	1975	[Estimation of the androgenic function of the adrenals and gonads in the course of hormonal therapy in some somato-genital disorders].	1218535	Diethylstilbestrol	Klinefelter Syndrome	1	1	1
Diethylstilbestrol	Klinefelter Syndrome	0	0	14130828	1964	THE HORMONES AND PUBERTY.	14130828	Diethylstilbestrol	Klinefelter Syndrome	1	1	1
Diethylstilbestrol	Klinefelter Syndrome	0	0	14238690	1965	MALE BREAST CANCER IN KLINEFELTER'S SYNDROME.	14238690	Diethylstilbestrol	Klinefelter Syndrome	1	1	1
Diethylstilbestrol	Leydig Cell Tumor	0	1	15130	1977	Lack of influence of hypophysectomy on estrogen-induced DNA synthesis in Leydig cells of BALB/c mice.	15130	Diethylstilbestrol	Leydig Cell Tumor	1	1	1
Diethylstilbestrol	Leydig Cell Tumor	1	1	3682076	1987	Testicular tumors in mice exposed in utero to diethylstilbestrol.	3682076	Diethylstilbestrol	Leydig Cell Tumor	1	1	1
Diethylstilbestrol	Leydig Cell Tumor	0	1	41978	1979	Plasma testosterone concentrations in normal and estrogen treated mice of three strains differing in susceptibility to induction of Leydig cell tumors.	41978	Diethylstilbestrol	Leydig Cell Tumor	1	1	1
Diethylstilbestrol	Leydig Cell Tumor	0	1	6113890	1981	Effects of cryptorchidy, parabiosis, and estrogen administration upon Leydig cell tumorigenesis in Fischer rats.	6113890	Diethylstilbestrol	Leydig Cell Tumor	1	1	1
Diethylstilbestrol	Leydig Cells	1	1	10470413	1999	Morphometric studies on the testes of rats treated neonatally with oestrogen and subsequently with gonadotrophins and testosterone.	10470413	Diethylstilbestrol	Leydig Cells	1	1	1
Diethylstilbestrol	Leydig Cells	1	1	10650968	2000	Involvement of insulin-like factor 3 (Insl3) in diethylstilbestrol-induced cryptorchidism.	10650968	Diethylstilbestrol	Leydig Cells	1	1	1
Diethylstilbestrol	Leydig Cells	1	1	12657744	2003	Time- and dose-related effects of estradiol and diethylstilbestrol on the morphology and function of the fetal rat testis in culture.	12657744	Diethylstilbestrol	Leydig Cells	1	1	1
Diethylstilbestrol	Leydig Cells	0	1	15130	1977	Lack of influence of hypophysectomy on estrogen-induced DNA synthesis in Leydig cells of BALB/c mice.	15130	Diethylstilbestrol	Leydig Cells	1	1	1
Diethylstilbestrol	Leydig Cells	1	1	17569695	2007	Developmental changes in testicular sensitivity to estrogens throughout fetal and neonatal life.	17569695	Diethylstilbestrol	Leydig Cells	1	1	1
Diethylstilbestrol	Leydig Cells	1	1	17888624	2008	In vivo and in vitro effects of flutamide and diethylstilbestrol on fetal testicular steroidogenesis in the rat.	17888624	Diethylstilbestrol	Leydig Cells	1	1	1
Diethylstilbestrol	Leydig Cells	0	1	23284716	2012	Differential effects of bisphenol A and diethylstilbestrol on human, rat and mouse fetal leydig cell function.	23284716	Diethylstilbestrol	Leydig Cells	1	1	1
Diethylstilbestrol	Leydig Cells	1	1	23314658	2013	Brief maternal exposure of rats to the xenobiotics dibutyl phthalate or diethylstilbestrol alters adult-type Leydig cell development in male offspring.	23314658	Diethylstilbestrol	Leydig Cells	1	1	1
Diethylstilbestrol	Leydig Cells	0	1	4389146	1969	Effect of diethylstilbestrol on enzymes of cryptochid mouse testes of Balb-c mice.	4389146	Diethylstilbestrol	Leydig Cells	1	1	1
Diethylstilbestrol	Leydig Cells	0	1	4390313	1969	A histochemical study of the effect of estrogen on oxidative enzymes in the testes of cryptorchid BALB/c mice.	4390313	Diethylstilbestrol	Leydig Cells	1	1	1
Diethylstilbestrol	Leydig Cells	0	1	5439563	1970	Effect of estrogen, progesterone and their combination on the rat testis.	5439563	Diethylstilbestrol	Leydig Cells	1	1	1
Diethylstilbestrol	Leydig Cells	1	1	6884275	1983	Effects of continuous intravenous infusion of diethylstilbestrol into pregnant mice on fetus: testicular morphology at fetal and postnatal period.	6884275	Diethylstilbestrol	Leydig Cells	1	1	1
Diethylstilbestrol	Leydig Cells	0	1	8603575	1996	Expression of cytochrome P450 17alpha-hydroxylase/C17-20 lyase in the fetal rat testis is reduced by maternal exposure to exogenous estrogens.	8603575	Diethylstilbestrol	Leydig Cells	1	1	1
Diethylstilbestrol	Leydig Cells	0	1	8814535	1996	Effects of in-utero exposure to zeranol or diethylstilboestrol on morphological development of the fetal testis in mice.	8814535	Diethylstilbestrol	Leydig Cells	1	1	1
Diethylstilbestrol	Penis	0	1	1121332	1975	Effects of diethylstilbestrol and testosterone propionate implanted in the hypothalamus on spermatogenesis in rats.	1121332	Diethylstilbestrol	Penis	1	1	1
Diethylstilbestrol	Penis	1	1	4625739	1972	[Action on the histology of the rat testis of a diet containing meat from calves with diethylstilbestrol implants].	4625739	Diethylstilbestrol	Penis	1	1	1
Diethylstilbestrol	Prostate	1	1	10536110	1999	Lack of effects for low dose levels of bisphenol A and diethylstilbestrol on the prostate gland of CF1 mice exposed in utero.	10536110	Diethylstilbestrol	Prostate	1	1	1
Diethylstilbestrol	Prostate	0	1	1061475	1975	Cytologic findings in female and male offspring of DES treated mothers.	1061475	Diethylstilbestrol	Prostate	1	1	1
Diethylstilbestrol	Prostate	1	1	10806412	2000	Reproductive malformation of the male offspring following maternal exposure to estrogenic chemicals.	10806412	Diethylstilbestrol	Prostate	1	1	1
Diethylstilbestrol	Prostate	0	1	11011959	2000	The role of estrogen receptor, androgen receptor and growth factors in diethylstilbestrol-induced programming of prostate differentiation.	11011959	Diethylstilbestrol	Prostate	1	1	1
Diethylstilbestrol	Prostate	0	1	1121332	1975	Effects of diethylstilbestrol and testosterone propionate implanted in the hypothalamus on spermatogenesis in rats.	1121332	Diethylstilbestrol	Prostate	1	1	1
Diethylstilbestrol	Prostate	0	0	14177636	1964	EFFECT OF PORTAL DIVERSION OF TESTICULAR BLOOD ON PROSTATIC SECRETION IN THE DOG.	14177636	Diethylstilbestrol	Prostate	1	1	1
Diethylstilbestrol	Prostate	1	1	15867144	2005	Estrogenic chemicals in plastic and oral contraceptives disrupt development of the fetal mouse prostate and urethra.	15867144	Diethylstilbestrol	Prostate	1	1	1
Diethylstilbestrol	Prostate	1	1	3343029	1988	Temporal and spatial factors in diethylstilbestrol-induced squamous metaplasia of the developing human prostate.	3343029	Diethylstilbestrol	Prostate	1	1	1
Diethylstilbestrol	Prostate	0	1	5151011	1971	[Action of testosterone on the genital tract of the male rat treated with stilbestrol].	5151011	Diethylstilbestrol	Prostate	1	1	1
Diethylstilbestrol	Prostate	0	1	5439563	1970	Effect of estrogen, progesterone and their combination on the rat testis.	5439563	Diethylstilbestrol	Prostate	1	1	1
Diethylstilbestrol	Prostate	1	1	7432722	1980	Effects of prenatal maternal estrogen on the male urogenital system.	7432722	Diethylstilbestrol	Prostate	1	1	1
Diethylstilbestrol	Prostate	1	1	8560954	1995	Temporal and spatial factors in diethylstilbestrol-induced squamous metaplasia in the developing human prostate. II. Persistent changes after removal of diethylstilbestrol.	8560954	Diethylstilbestrol	Prostate	1	1	1
Diethylstilbestrol	Prostate	0	1	9050904	1997	Prostate enlargement in mice due to fetal exposure to low doses of estradiol or diethylstilbestrol and opposite effects at high doses.	9050904	Diethylstilbestrol	Prostate	1	1	1
Diethylstilbestrol	Prostate	1	1	9114336	1997	Reproductive toxicology. Diethylstilbestrol.	9114336	Diethylstilbestrol	Prostate	1	1	1
Diethylstilbestrol	Prostatic Neoplasms	1	1	10887780	1999	Ties that bind. Mothers, daughters and sons continue to feel effects of DES.	10887780	Diethylstilbestrol	Prostatic Neoplasms	1	1	1
Diethylstilbestrol	Prostatic Neoplasms	0	0	14228526	1964	MEASUREMENT OF CORTICOSTEROID-BINDING GLOBULIN IN MAN.	14228526	Diethylstilbestrol	Prostatic Neoplasms	1	1	1
Diethylstilbestrol	Prostatic Neoplasms	1	1	1556766	1992	DES-related cancers under renewed scrutiny.	1556766	Diethylstilbestrol	Prostatic Neoplasms	1	1	1
Diethylstilbestrol	Prostatic Neoplasms	1	1	7062403	1982	Diethylstilbestrol and immunologic sequelae.	7062403	Diethylstilbestrol	Prostatic Neoplasms	1	1	1
Diethylstilbestrol	Prostatic Neoplasms	0	1	90738	1979	[Assay of "pregnancy alpha 2 glycoprotein" in the serum of prostatic cancer patients and changes during estrogen therapy].	90738	Diethylstilbestrol	Prostatic Neoplasms	1	1	1
Diethylstilbestrol	Rete Testis	1	1	10874014	2000	Proliferative lesions and reproductive tract tumors in male descendants of mice exposed developmentally to diethylstilbestrol.	10874014	Diethylstilbestrol	Rete Testis	1	1	1
Diethylstilbestrol	Rete Testis	1	1	3799821	1986	Adenocarcinoma of the rete testis. Diethylstilbestrol-induced lesions of the mouse rete testis.	3799821	Diethylstilbestrol	Rete Testis	1	1	1
Diethylstilbestrol	Rete Testis	1	1	4027990	1985	Lesions of the rete testis in mice exposed prenatally to diethylstilbestrol.	4027990	Diethylstilbestrol	Rete Testis	1	1	1
Diethylstilbestrol	Seminal Vesicles	1	1	10536110	1999	Lack of effects for low dose levels of bisphenol A and diethylstilbestrol on the prostate gland of CF1 mice exposed in utero.	10536110	Diethylstilbestrol	Seminal Vesicles	1	1	1
Diethylstilbestrol	Seminal Vesicles	0	1	1121332	1975	Effects of diethylstilbestrol and testosterone propionate implanted in the hypothalamus on spermatogenesis in rats.	1121332	Diethylstilbestrol	Seminal Vesicles	1	1	1
Diethylstilbestrol	Seminal Vesicles	0	1	1180196	1975	The effect of exogenous administration of oestrogens on the function of the epididymis and the accessory sex glands in the boar.	1180196	Diethylstilbestrol	Seminal Vesicles	1	1	1
Diethylstilbestrol	Seminal Vesicles	1	1	15336712	2004	Neonatal exposure to diethylstilbestrol leads to impaired action of androgens in adult male hamsters.	15336712	Diethylstilbestrol	Seminal Vesicles	1	1	1
Diethylstilbestrol	Seminal Vesicles	1	1	17928631	2008	Activin A and equine chorionic gonadotropin recover reproductive dysfunction induced by neonatal exposure to an estrogenic endocrine disruptor in adult male mice.	17928631	Diethylstilbestrol	Seminal Vesicles	1	1	1
Diethylstilbestrol	Seminal Vesicles	0	1	2707167	1989	Female gene expression in the seminal vesicle of mice after prenatal exposure to diethylstilbestrol.	2707167	Diethylstilbestrol	Seminal Vesicles	1	1	1
Diethylstilbestrol	Seminal Vesicles	0	1	3216864	1988	Prenatal exposure of male mice to diethylstilbestrol alter the expression of the lactotransferrin gene in seminal vesicles.	3216864	Diethylstilbestrol	Seminal Vesicles	1	1	1
Diethylstilbestrol	Seminal Vesicles	0	1	4404717	1972	[Mechanism of action of testosterone on the gonads of male rats treated with stilbestrol].	4404717	Diethylstilbestrol	Seminal Vesicles	1	1	1
Diethylstilbestrol	Seminal Vesicles	0	1	5439563	1970	Effect of estrogen, progesterone and their combination on the rat testis.	5439563	Diethylstilbestrol	Seminal Vesicles	1	1	1
Diethylstilbestrol	Seminal Vesicles	1	1	8158792	1994	Molecular feminization of mouse seminal vesicle by prenatal exposure to diethylstilbestrol: altered expression of messenger RNA.	8158792	Diethylstilbestrol	Seminal Vesicles	1	1	1
Diethylstilbestrol	Seminiferous Tubules	1	1	10470413	1999	Morphometric studies on the testes of rats treated neonatally with oestrogen and subsequently with gonadotrophins and testosterone.	10470413	Diethylstilbestrol	Seminiferous Tubules	1	1	1
Diethylstilbestrol	Seminiferous Tubules	1	1	12071427	2002	In utero exposure to diethylstilboestrol or 4-n-nonylphenol in rats: number of sertoli cells, diameter and length of seminiferous tubules estimated by stereological methods.	12071427	Diethylstilbestrol	Seminiferous Tubules	1	1	1
Diethylstilbestrol	Seminiferous Tubules	0	1	12477725	2003	Diethylstilbestrol induces rat spermatogenic cell apoptosis in vivo through increased expression of spermatogenic cell Fas/FasL system.	12477725	Diethylstilbestrol	Seminiferous Tubules	1	1	1
Diethylstilbestrol	Seminiferous Tubules	1	1	17005366	2006	Neonatal administration of diethylstilbestrol has adverse effects on somatic cells rather than germ cells.	17005366	Diethylstilbestrol	Seminiferous Tubules	1	1	1
Diethylstilbestrol	Seminiferous Tubules	1	1	1719410	1991	Testicular toxicity and mutagenicity of steroidal and non-steroidal estrogens in the male mouse.	1719410	Diethylstilbestrol	Seminiferous Tubules	1	1	1
Diethylstilbestrol	Seminiferous Tubules	1	1	18296022	2008	Adult exposure to diethylstilbestrol induces spermatogenic cell apoptosis in vivo through increased oxidative stress in male hamster.	18296022	Diethylstilbestrol	Seminiferous Tubules	1	1	1
Diethylstilbestrol	Seminiferous Tubules	1	1	19734697	2009	Effects of maternal exposure to low doses of DES on testicular steroidogenesis and spermatogenesis in male rat offspring.	19734697	Diethylstilbestrol	Seminiferous Tubules	1	1	1
Diethylstilbestrol	Seminiferous Tubules	1	1	3133925	1988	Hormonal imprinting and damages caused by fetal steroid treatment. Influence of fetal treatment with pregnancy-protecting steroids (allylestrenol, diethylstilbestrol) on the effect of gonadotropin administered to cockerels perinatally and at the age of six weeks.	3133925	Diethylstilbestrol	Seminiferous Tubules	1	1	1
Diethylstilbestrol	Seminiferous Tubules	0	1	6479374	1984	Effect of stilboestrol dipropionate on the rate of spermatogenesis in KP and C57 mice and in their hybrids.	6479374	Diethylstilbestrol	Seminiferous Tubules	1	1	1
Diethylstilbestrol	Sertoli Cells	0	1	11330641	2001	Neonatally administered diethylstilbestrol retards the development of the blood-testis barrier in the rat.	11330641	Diethylstilbestrol	Sertoli Cells	1	1	1
Diethylstilbestrol	Sertoli Cells	1	1	12071427	2002	In utero exposure to diethylstilboestrol or 4-n-nonylphenol in rats: number of sertoli cells, diameter and length of seminiferous tubules estimated by stereological methods.	12071427	Diethylstilbestrol	Sertoli Cells	1	1	1
Diethylstilbestrol	Sertoli Cells	1	1	12657744	2003	Time- and dose-related effects of estradiol and diethylstilbestrol on the morphology and function of the fetal rat testis in culture.	12657744	Diethylstilbestrol	Sertoli Cells	1	1	1
Diethylstilbestrol	Sertoli Cells	1	1	21922642	2011	Effects of in utero exposure to Bisphenol A or diethylstilbestrol on the adult male reproductive system.	21922642	Diethylstilbestrol	Sertoli Cells	1	1	1
Diethylstilbestrol	Sertoli Cells	0	1	8814535	1996	Effects of in-utero exposure to zeranol or diethylstilboestrol on morphological development of the fetal testis in mice.	8814535	Diethylstilbestrol	Sertoli Cells	1	1	1
Diethylstilbestrol	Sertoli Cells	0	1	9780313	1998	Abnormalities in functional development of the Sertoli cells in rats treated neonatally with diethylstilbestrol: a possible role for estrogens in Sertoli cell development.	9780313	Diethylstilbestrol	Sertoli Cells	1	1	1
Diethylstilbestrol	Sexual Infantilism	0	0	14787987	1950	[Effect of a synthetic estrogen (diethylstilbestrol) on growth; treatment of 4 cases of infantilism, with follow up of one case for a period of 4 years].	14787987	Diethylstilbestrol	Sexual Infantilism	1	1	1
Diethylstilbestrol	Sperm Count	0	1	11207210	2001	Diethylstilbestrol-treated adult rats with altered epididymal sperm numbers and sperm motility parameters, but without alterations in sperm production and sperm morphology.	11207210	Diethylstilbestrol	Sperm Count	1	1	1
Diethylstilbestrol	Sperm Count	0	1	12611468	2002	Environmental estrogens: roles in male reproductive tract problems and in breast cancer.	12611468	Diethylstilbestrol	Sperm Count	1	1	1
Diethylstilbestrol	Sperm Count	1	1	16804812	2006	Does our environment affect our fertility? Some examples to help reframe the question.	16804812	Diethylstilbestrol	Sperm Count	1	1	1
Diethylstilbestrol	Sperm Count	1	1	20815788	2010	Generation of reactive oxygen species in sperms of rats as an earlier marker for evaluating the toxicity of endocrine-disrupting chemicals.	20815788	Diethylstilbestrol	Sperm Count	1	1	1
Diethylstilbestrol	Sperm Count	0	1	22569274	2012	Delayed reproductive dysfunction in female rats induced by early life exposure to low-dose diethylstilbestrol.	22569274	Diethylstilbestrol	Sperm Count	1	1	1
Diethylstilbestrol	Sperm Count	1	1	3851834	1985	Effects of in utero exposure to DES on male progeny.	3851834	Diethylstilbestrol	Sperm Count	1	1	1
Diethylstilbestrol	Sperm Count	1	1	3959533	1986	Sperm counts and reproductive tract lesions in male Syrian hamsters exposed in utero to diethylstilbestrol.	3959533	Diethylstilbestrol	Sperm Count	1	1	1
Diethylstilbestrol	Sperm Count	0	1	536320	1979	Comparison of four levels of protein supplementation with and without oral DES on reproductive traits and testosterone of bulls.	536320	Diethylstilbestrol	Sperm Count	1	1	1
Diethylstilbestrol	Sperm Count	1	1	6397835	1984	[Fertility disorders attributable to the use of diethylstilbestrol during intrauterine life].	6397835	Diethylstilbestrol	Sperm Count	1	1	1
Diethylstilbestrol	Sperm Count	1	1	6705758	1984	DNA-damaging potential of diethylstilbestrol evaluated in the germ cell unscheduled DNA synthesis assay.	6705758	Diethylstilbestrol	Sperm Count	1	1	1
Diethylstilbestrol	Sperm Head	1	1	1719410	1991	Testicular toxicity and mutagenicity of steroidal and non-steroidal estrogens in the male mouse.	1719410	Diethylstilbestrol	Sperm Head	1	1	1
Diethylstilbestrol	Sperm Motility	0	1	11207210	2001	Diethylstilbestrol-treated adult rats with altered epididymal sperm numbers and sperm motility parameters, but without alterations in sperm production and sperm morphology.	11207210	Diethylstilbestrol	Sperm Motility	1	1	1
Diethylstilbestrol	Sperm Motility	1	1	20815788	2010	Generation of reactive oxygen species in sperms of rats as an earlier marker for evaluating the toxicity of endocrine-disrupting chemicals.	20815788	Diethylstilbestrol	Sperm Motility	1	1	1
Diethylstilbestrol	Sperm Motility	0	1	485089	1979	Induction of urogenital neoplasia and abnormalities from prenatal exposure to diethylstilbestrol.	485089	Diethylstilbestrol	Sperm Motility	1	1	1
Diethylstilbestrol	Sperm Motility	0	1	536320	1979	Comparison of four levels of protein supplementation with and without oral DES on reproductive traits and testosterone of bulls.	536320	Diethylstilbestrol	Sperm Motility	1	1	1
Diethylstilbestrol	Sperm Motility	1	1	850321	1977	Pathological semen and anatomical abnormalities of the genital tract in human male subjects exposed to diethylstilbestrol in utero.	850321	Diethylstilbestrol	Sperm Motility	1	1	1
Diethylstilbestrol	Sperm Tail	1	1	6705758	1984	DNA-damaging potential of diethylstilbestrol evaluated in the germ cell unscheduled DNA synthesis assay.	6705758	Diethylstilbestrol	Sperm Tail	1	1	1
Diethylstilbestrol	Spermatids	1	1	17009535	2006	[A preliminary study on the effect of prepubertal exposure of male rats to diethylstilbestrol on the apoptosis of spermatogenic cells after sexual maturation and its mechanism].	17009535	Diethylstilbestrol	Spermatids	1	1	1
Diethylstilbestrol	Spermatids	1	1	1719410	1991	Testicular toxicity and mutagenicity of steroidal and non-steroidal estrogens in the male mouse.	1719410	Diethylstilbestrol	Spermatids	1	1	1
Diethylstilbestrol	Spermatids	1	1	6705758	1984	DNA-damaging potential of diethylstilbestrol evaluated in the germ cell unscheduled DNA synthesis assay.	6705758	Diethylstilbestrol	Spermatids	1	1	1
Diethylstilbestrol	Spermatids	0	1	9914384	1998	Aging and diethylstilbestrol-induced aneuploidy in male germ cells: a transgenic mouse model.	9914384	Diethylstilbestrol	Spermatids	1	1	1
Diethylstilbestrol	Spermatocytes	0	1	12477725	2003	Diethylstilbestrol induces rat spermatogenic cell apoptosis in vivo through increased expression of spermatogenic cell Fas/FasL system.	12477725	Diethylstilbestrol	Spermatocytes	1	1	1
Diethylstilbestrol	Spermatocytes	1	1	2899562	1988	Infertility in a patient with abnormal spermatogenesis and in utero DES exposure.	2899562	Diethylstilbestrol	Spermatocytes	1	1	1
Diethylstilbestrol	Spermatocytes	1	1	6705758	1984	DNA-damaging potential of diethylstilbestrol evaluated in the germ cell unscheduled DNA synthesis assay.	6705758	Diethylstilbestrol	Spermatocytes	1	1	1
Diethylstilbestrol	Spermatogenesis	1	1	10470413	1999	Morphometric studies on the testes of rats treated neonatally with oestrogen and subsequently with gonadotrophins and testosterone.	10470413	Diethylstilbestrol	Spermatogenesis	1	1	1
Diethylstilbestrol	Spermatogenesis	1	1	10536110	1999	Lack of effects for low dose levels of bisphenol A and diethylstilbestrol on the prostate gland of CF1 mice exposed in utero.	10536110	Diethylstilbestrol	Spermatogenesis	1	1	1
Diethylstilbestrol	Spermatogenesis	0	1	1121332	1975	Effects of diethylstilbestrol and testosterone propionate implanted in the hypothalamus on spermatogenesis in rats.	1121332	Diethylstilbestrol	Spermatogenesis	1	1	1
Diethylstilbestrol	Spermatogenesis	0	1	11330641	2001	Neonatally administered diethylstilbestrol retards the development of the blood-testis barrier in the rat.	11330641	Diethylstilbestrol	Spermatogenesis	1	1	1
Diethylstilbestrol	Spermatogenesis	0	1	12211056	2002	Toxicogenomic effects of neonatal exposure to diethylstilbestrol on mouse testicular gene expression in the long term: a study using cDNA microarray analysis.	12211056	Diethylstilbestrol	Spermatogenesis	1	1	1
Diethylstilbestrol	Spermatogenesis	0	1	12477725	2003	Diethylstilbestrol induces rat spermatogenic cell apoptosis in vivo through increased expression of spermatogenic cell Fas/FasL system.	12477725	Diethylstilbestrol	Spermatogenesis	1	1	1
Diethylstilbestrol	Spermatogenesis	1	1	15336712	2004	Neonatal exposure to diethylstilbestrol leads to impaired action of androgens in adult male hamsters.	15336712	Diethylstilbestrol	Spermatogenesis	1	1	1
Diethylstilbestrol	Spermatogenesis	1	1	15800398	2005	Effects of maternal exposure to a low dose of diethylstilbestrol on sexual dimorphic nucleus volume and male reproductive system in rat offspring.	15800398	Diethylstilbestrol	Spermatogenesis	1	1	1
Diethylstilbestrol	Spermatogenesis	0	1	15855622	2005	Neonatal treatment of rats with diethylstilboestrol (DES) induces stromal-epithelial abnormalities of the vas deferens and cauda epididymis in adulthood following delayed basal cell development.	15855622	Diethylstilbestrol	Spermatogenesis	1	1	1
Diethylstilbestrol	Spermatogenesis	1	1	17005366	2006	Neonatal administration of diethylstilbestrol has adverse effects on somatic cells rather than germ cells.	17005366	Diethylstilbestrol	Spermatogenesis	1	1	1
Diethylstilbestrol	Spermatogenesis	1	1	17928631	2008	Activin A and equine chorionic gonadotropin recover reproductive dysfunction induced by neonatal exposure to an estrogenic endocrine disruptor in adult male mice.	17928631	Diethylstilbestrol	Spermatogenesis	1	1	1
Diethylstilbestrol	Spermatogenesis	0	1	18480992	2008	Re-establishment of spermatogenesis by diethylstilbestrol after 2,5-hexanedione-induced irreversible testicular atrophy in rats.	18480992	Diethylstilbestrol	Spermatogenesis	1	1	1
Diethylstilbestrol	Spermatogenesis	1	1	19734697	2009	Effects of maternal exposure to low doses of DES on testicular steroidogenesis and spermatogenesis in male rat offspring.	19734697	Diethylstilbestrol	Spermatogenesis	1	1	1
Diethylstilbestrol	Spermatogenesis	1	1	19884658	2009	The orphan nuclear receptor small heterodimer partner mediates male infertility induced by diethylstilbestrol in mice.	19884658	Diethylstilbestrol	Spermatogenesis	1	1	1
Diethylstilbestrol	Spermatogenesis	1	1	21922642	2011	Effects of in utero exposure to Bisphenol A or diethylstilbestrol on the adult male reproductive system.	21922642	Diethylstilbestrol	Spermatogenesis	1	1	1
Diethylstilbestrol	Spermatogenesis	1	1	2899562	1988	Infertility in a patient with abnormal spermatogenesis and in utero DES exposure.	2899562	Diethylstilbestrol	Spermatogenesis	1	1	1
Diethylstilbestrol	Spermatogenesis	0	1	4404717	1972	[Mechanism of action of testosterone on the gonads of male rats treated with stilbestrol].	4404717	Diethylstilbestrol	Spermatogenesis	1	1	1
Diethylstilbestrol	Spermatogenesis	0	1	4448499	1974	Effect of stilbestrol on spermatogenesis of Rana hexadactyla Lesson.	4448499	Diethylstilbestrol	Spermatogenesis	1	1	1
Diethylstilbestrol	Spermatogenesis	0	1	4455575	1974	Attempts at stimulation of spermatogenesis by testosterone in the rat treated with a single dose of stilboestrol on the first day of life.	4455575	Diethylstilbestrol	Spermatogenesis	1	1	1
Diethylstilbestrol	Spermatogenesis	1	1	4625739	1972	[Action on the histology of the rat testis of a diet containing meat from calves with diethylstilbestrol implants].	4625739	Diethylstilbestrol	Spermatogenesis	1	1	1
Diethylstilbestrol	Spermatogenesis	1	1	475591	1979	Induction of dominant lethal mutations in male mice by fosfestrol.	475591	Diethylstilbestrol	Spermatogenesis	1	1	1
Diethylstilbestrol	Spermatogenesis	0	1	5151011	1971	[Action of testosterone on the genital tract of the male rat treated with stilbestrol].	5151011	Diethylstilbestrol	Spermatogenesis	1	1	1
Diethylstilbestrol	Spermatogenesis	0	1	6479374	1984	Effect of stilboestrol dipropionate on the rate of spermatogenesis in KP and C57 mice and in their hybrids.	6479374	Diethylstilbestrol	Spermatogenesis	1	1	1
Diethylstilbestrol	Spermatogenesis	0	1	6733514	1984	Pre- and postnatal influence of testosterone propionate and diethylstilbestrol on differentiation of the sexually dimorphic nucleus of the preoptic area in male and female rats.	6733514	Diethylstilbestrol	Spermatogenesis	1	1	1
Diethylstilbestrol	Spermatogenesis	1	1	6884275	1983	Effects of continuous intravenous infusion of diethylstilbestrol into pregnant mice on fetus: testicular morphology at fetal and postnatal period.	6884275	Diethylstilbestrol	Spermatogenesis	1	1	1
Diethylstilbestrol	Spermatogenesis	1	1	7252950	1981	The effects of prenatal diethylstilbestrol exposure on the genitalia of pubertal Macaca mulatta. II. Male offspring.	7252950	Diethylstilbestrol	Spermatogenesis	1	1	1
Diethylstilbestrol	Spermatogenesis	1	1	8274821	1993	Effect of testosterone on diethylstilbestrol toxicity and comparison to a recovery study in the rat epididymis and vas deferens.	8274821	Diethylstilbestrol	Spermatogenesis	1	1	1
Diethylstilbestrol	Spermatogenesis	1	1	8747020	1995	Gestational and lactational exposure of rats to xenoestrogens results in reduced testicular size and sperm production.	8747020	Diethylstilbestrol	Spermatogenesis	1	1	1
Diethylstilbestrol	Spermatogenesis	0	1	9472934	1998	Effects of neonatal administration of diethylstilbestrol in male hamsters: disruption of reproductive function in adults after apparently normal pubertal development.	9472934	Diethylstilbestrol	Spermatogenesis	1	1	1
Diethylstilbestrol	Spermatogenesis	0	1	9780313	1998	Abnormalities in functional development of the Sertoli cells in rats treated neonatally with diethylstilbestrol: a possible role for estrogens in Sertoli cell development.	9780313	Diethylstilbestrol	Spermatogenesis	1	1	1
Diethylstilbestrol	Spermatogonia	1	1	17005366	2006	Neonatal administration of diethylstilbestrol has adverse effects on somatic cells rather than germ cells.	17005366	Diethylstilbestrol	Spermatogonia	1	1	1
Diethylstilbestrol	Spermatogonia	1	1	20860625	2010	Quercetin protects hamster spermatogenic cells from oxidative damage induced by diethylstilboestrol.	20860625	Diethylstilbestrol	Spermatogonia	1	1	1
Diethylstilbestrol	Spermatogonia	0	1	3105256	1986	Changes of free histones in chick testicular and ovarian cells after embryonic and/or neonatal treatment with diethylstilbestrol (DES) or allyloestrenol (AE).	3105256	Diethylstilbestrol	Spermatogonia	1	1	1
Diethylstilbestrol	Spermatozoa	0	1	11207210	2001	Diethylstilbestrol-treated adult rats with altered epididymal sperm numbers and sperm motility parameters, but without alterations in sperm production and sperm morphology.	11207210	Diethylstilbestrol	Spermatozoa	1	1	1
Diethylstilbestrol	Spermatozoa	0	1	1121332	1975	Effects of diethylstilbestrol and testosterone propionate implanted in the hypothalamus on spermatogenesis in rats.	1121332	Diethylstilbestrol	Spermatozoa	1	1	1
Diethylstilbestrol	Spermatozoa	0	1	1180196	1975	The effect of exogenous administration of oestrogens on the function of the epididymis and the accessory sex glands in the boar.	1180196	Diethylstilbestrol	Spermatozoa	1	1	1
Diethylstilbestrol	Spermatozoa	1	1	12130571	2002	Gestational and lactational exposure of male mice to diethylstilbestrol causes long-term effects on the testis, sperm fertilizing ability in vitro, and testicular gene expression.	12130571	Diethylstilbestrol	Spermatozoa	1	1	1
Diethylstilbestrol	Spermatozoa	0	0	12255249	1966	Post-coital oral contraception.	12255249	Diethylstilbestrol	Spermatozoa	1	1	1
Diethylstilbestrol	Spermatozoa	0	0	12335682	1977	Fertility regulation technology: status and prospects.	12335682	Diethylstilbestrol	Spermatozoa	1	1	1
Diethylstilbestrol	Spermatozoa	0	0	13707021	1961	The treatment of oligospermia with stilbestrol and vitamin B.	13707021	Diethylstilbestrol	Spermatozoa	1	1	1
Diethylstilbestrol	Spermatozoa	0	0	14173939	1964	[TREATMENT OF OLIGOSPERMIA WITH STILBESTEROL].	14173939	Diethylstilbestrol	Spermatozoa	1	1	1
Diethylstilbestrol	Spermatozoa	0	1	14648872	2004	Toxicogenomic difference between diethylstilbestrol and 17beta-estradiol in mouse testicular gene expression by neonatal exposure.	14648872	Diethylstilbestrol	Spermatozoa	1	1	1
Diethylstilbestrol	Spermatozoa	0	1	15036965	2004	Body and organ weight, sperm acrosomal status and reproduction after genistein and diethylstilbestrol treatment of CD1 mice in a multigenerational study.	15036965	Diethylstilbestrol	Spermatozoa	1	1	1
Diethylstilbestrol	Spermatozoa	1	1	1719410	1991	Testicular toxicity and mutagenicity of steroidal and non-steroidal estrogens in the male mouse.	1719410	Diethylstilbestrol	Spermatozoa	1	1	1
Diethylstilbestrol	Spermatozoa	1	1	17569695	2007	Developmental changes in testicular sensitivity to estrogens throughout fetal and neonatal life.	17569695	Diethylstilbestrol	Spermatozoa	1	1	1
Diethylstilbestrol	Spermatozoa	1	1	18296022	2008	Adult exposure to diethylstilbestrol induces spermatogenic cell apoptosis in vivo through increased oxidative stress in male hamster.	18296022	Diethylstilbestrol	Spermatozoa	1	1	1
Diethylstilbestrol	Spermatozoa	1	1	20815788	2010	Generation of reactive oxygen species in sperms of rats as an earlier marker for evaluating the toxicity of endocrine-disrupting chemicals.	20815788	Diethylstilbestrol	Spermatozoa	1	1	1
Diethylstilbestrol	Spermatozoa	1	1	20860625	2010	Quercetin protects hamster spermatogenic cells from oxidative damage induced by diethylstilboestrol.	20860625	Diethylstilbestrol	Spermatozoa	1	1	1
Diethylstilbestrol	Spermatozoa	1	1	318736	1977	Follow-up study of male and female offspring of DES-exposed mothers.	318736	Diethylstilbestrol	Spermatozoa	1	1	1
Diethylstilbestrol	Spermatozoa	1	1	37351	1979	Association of diethylstilbestrol exposure in utero with cryptorchidism, testicular hypoplasia and semen abnormalities.	37351	Diethylstilbestrol	Spermatozoa	1	1	1
Diethylstilbestrol	Spermatozoa	0	1	442345	1979	Transplacental exposure to diethylstilbestrol in men.	442345	Diethylstilbestrol	Spermatozoa	1	1	1
Diethylstilbestrol	Spermatozoa	0	1	4577932	1973	The use of estrogens as postcoital contraceptive agents. Clinical effectiveness and potential mode of action.	4577932	Diethylstilbestrol	Spermatozoa	1	1	1
Diethylstilbestrol	Spermatozoa	1	1	492788	1979	Diethylstilbestrol exposure in utero.	492788	Diethylstilbestrol	Spermatozoa	1	1	1
Diethylstilbestrol	Spermatozoa	0	1	4936879	1971	A review: relationships of some hormones to growth and carcass quality of ruminants.	4936879	Diethylstilbestrol	Spermatozoa	1	1	1
Diethylstilbestrol	Spermatozoa	0	1	5021092	1972	[Medico-biological studies relating to the use of estrogens as growth stimulators].	5021092	Diethylstilbestrol	Spermatozoa	1	1	1
Diethylstilbestrol	Spermatozoa	0	1	5439563	1970	Effect of estrogen, progesterone and their combination on the rat testis.	5439563	Diethylstilbestrol	Spermatozoa	1	1	1
Diethylstilbestrol	Spermatozoa	1	1	6502859	1984	Males exposed in utero to diethylstilbestrol.	6502859	Diethylstilbestrol	Spermatozoa	1	1	1
Diethylstilbestrol	Spermatozoa	1	1	6705758	1984	DNA-damaging potential of diethylstilbestrol evaluated in the germ cell unscheduled DNA synthesis assay.	6705758	Diethylstilbestrol	Spermatozoa	1	1	1
Diethylstilbestrol	Spermatozoa	1	1	7031540	1981	Diethylstilbestrol and other sex hormones during pregnancy.	7031540	Diethylstilbestrol	Spermatozoa	1	1	1
Diethylstilbestrol	Spermatozoa	1	1	7351253	1980	Reproductive history of women exposed to diethylstilbestrol in utero.	7351253	Diethylstilbestrol	Spermatozoa	1	1	1
Diethylstilbestrol	Spermatozoa	1	1	772199	1976	Structural and functional abnormalities in the sex organs of male offspring of mothers treated with diethylstilbestrol (DES).	772199	Diethylstilbestrol	Spermatozoa	1	1	1
Diethylstilbestrol	Spermatozoa	1	1	8274821	1993	Effect of testosterone on diethylstilbestrol toxicity and comparison to a recovery study in the rat epididymis and vas deferens.	8274821	Diethylstilbestrol	Spermatozoa	1	1	1
Diethylstilbestrol	Spermatozoa	1	1	850321	1977	Pathological semen and anatomical abnormalities of the genital tract in human male subjects exposed to diethylstilbestrol in utero.	850321	Diethylstilbestrol	Spermatozoa	1	1	1
Diethylstilbestrol	Spermatozoa	0	1	8949895	1996	In situ demonstration of germinal cell apoptosis during diethylstilbestrol-induced testis regression in adult male Syrian hamsters.	8949895	Diethylstilbestrol	Spermatozoa	1	1	1
Diethylstilbestrol	Spermatozoa	1	1	992189	1976	DES and pregnancy: lower reproductive tract changes in offspring.	992189	Diethylstilbestrol	Spermatozoa	1	1	1
Diethylstilbestrol	Testicular Neoplasms	1	1	10509096	1999	DES plagues those exposed.	10509096	Diethylstilbestrol	Testicular Neoplasms	1	1	1
Diethylstilbestrol	Testicular Neoplasms	1	1	11252812	2000	Intrauterine exposure to diethylstilbestrol: long-term effects in humans.	11252812	Diethylstilbestrol	Testicular Neoplasms	1	1	1
Diethylstilbestrol	Testicular Neoplasms	1	1	11287449	2001	Cancer risk in men exposed in utero to diethylstilbestrol.	11287449	Diethylstilbestrol	Testicular Neoplasms	1	1	1
Diethylstilbestrol	Testicular Neoplasms	0	1	12611468	2002	Environmental estrogens: roles in male reproductive tract problems and in breast cancer.	12611468	Diethylstilbestrol	Testicular Neoplasms	1	1	1
Diethylstilbestrol	Testicular Neoplasms	1	1	12739463	2003	DES may be forgotten, but it's not gone.	12739463	Diethylstilbestrol	Testicular Neoplasms	1	1	1
Diethylstilbestrol	Testicular Neoplasms	1	1	1670552	1990	[Exposure to diethylstilbestrol during pregnancy as a cause for developmental abnormalities of the genitalia].	1670552	Diethylstilbestrol	Testicular Neoplasms	1	1	1
Diethylstilbestrol	Testicular Neoplasms	1	1	3225080	1988	A case-control study of testicular cancer using Connecticut tumour registry data.	3225080	Diethylstilbestrol	Testicular Neoplasms	1	1	1
Diethylstilbestrol	Testicular Neoplasms	1	1	3289905	1988	Lesions of testis and epididymis associated with prenatal diethylstilbestrol exposure.	3289905	Diethylstilbestrol	Testicular Neoplasms	1	1	1
Diethylstilbestrol	Testicular Neoplasms	1	1	3682076	1987	Testicular tumors in mice exposed in utero to diethylstilbestrol.	3682076	Diethylstilbestrol	Testicular Neoplasms	1	1	1
Diethylstilbestrol	Testicular Neoplasms	1	1	37351	1979	Association of diethylstilbestrol exposure in utero with cryptorchidism, testicular hypoplasia and semen abnormalities.	37351	Diethylstilbestrol	Testicular Neoplasms	1	1	1
Diethylstilbestrol	Testicular Neoplasms	1	1	3799821	1986	Adenocarcinoma of the rete testis. Diethylstilbestrol-induced lesions of the mouse rete testis.	3799821	Diethylstilbestrol	Testicular Neoplasms	1	1	1
Diethylstilbestrol	Testicular Neoplasms	1	1	398263	1979	The effects of exogenous female hormones on the fetus.	398263	Diethylstilbestrol	Testicular Neoplasms	1	1	1
Diethylstilbestrol	Testicular Neoplasms	1	1	4027990	1985	Lesions of the rete testis in mice exposed prenatally to diethylstilbestrol.	4027990	Diethylstilbestrol	Testicular Neoplasms	1	1	1
Diethylstilbestrol	Testicular Neoplasms	1	1	48129	1975	Editorial: Prenatal cestrogen-continued.	48129	Diethylstilbestrol	Testicular Neoplasms	1	1	1
Diethylstilbestrol	Testicular Neoplasms	0	1	481584	1979	Role of hormone imbalance in transplacental carcinogenesis induced in Syrian golden hamsters by sex hormones.	481584	Diethylstilbestrol	Testicular Neoplasms	1	1	1
Diethylstilbestrol	Testicular Neoplasms	0	1	6113890	1981	Effects of cryptorchidy, parabiosis, and estrogen administration upon Leydig cell tumorigenesis in Fischer rats.	6113890	Diethylstilbestrol	Testicular Neoplasms	1	1	1
Diethylstilbestrol	Testicular Neoplasms	1	1	6493302	1984	Diethylstilbestrol exposure--1984.	6493302	Diethylstilbestrol	Testicular Neoplasms	1	1	1
Diethylstilbestrol	Testicular Neoplasms	1	1	6502859	1984	Males exposed in utero to diethylstilbestrol.	6502859	Diethylstilbestrol	Testicular Neoplasms	1	1	1
Diethylstilbestrol	Testicular Neoplasms	1	1	6827710	1983	Seminoma and epididymal cysts in a young man with known diethylstilbestrol exposure in utero.	6827710	Diethylstilbestrol	Testicular Neoplasms	1	1	1
Diethylstilbestrol	Testicular Neoplasms	1	1	7717601	1995	Diethylstilbestrol revisited: a review of the long-term health effects.	7717601	Diethylstilbestrol	Testicular Neoplasms	1	1	1
Diethylstilbestrol	Testicular Neoplasms	1	1	992189	1976	DES and pregnancy: lower reproductive tract changes in offspring.	992189	Diethylstilbestrol	Testicular Neoplasms	1	1	1
Diethylstilbestrol	Testis	1	1	10470413	1999	Morphometric studies on the testes of rats treated neonatally with oestrogen and subsequently with gonadotrophins and testosterone.	10470413	Diethylstilbestrol	Testis	1	1	1
Diethylstilbestrol	Testis	1	1	10492898	1999	The avian egg as a test system for endocrine disrupters: effects of diethylstilbestrol and ethynylestradiol on sex organ development.	10492898	Diethylstilbestrol	Testis	1	1	1
Diethylstilbestrol	Testis	1	1	10536110	1999	Lack of effects for low dose levels of bisphenol A and diethylstilbestrol on the prostate gland of CF1 mice exposed in utero.	10536110	Diethylstilbestrol	Testis	1	1	1
Diethylstilbestrol	Testis	1	1	10650968	2000	Involvement of insulin-like factor 3 (Insl3) in diethylstilbestrol-induced cryptorchidism.	10650968	Diethylstilbestrol	Testis	1	1	1
Diethylstilbestrol	Testis	1	1	10874014	2000	Proliferative lesions and reproductive tract tumors in male descendants of mice exposed developmentally to diethylstilbestrol.	10874014	Diethylstilbestrol	Testis	1	1	1
Diethylstilbestrol	Testis	1	1	11140822	2000	A dose-finding study of in utero and lactational exposure to diethylstilboestrol and flutamide in 129/Sv mice.	11140822	Diethylstilbestrol	Testis	1	1	1
Diethylstilbestrol	Testis	0	1	11207210	2001	Diethylstilbestrol-treated adult rats with altered epididymal sperm numbers and sperm motility parameters, but without alterations in sperm production and sperm morphology.	11207210	Diethylstilbestrol	Testis	1	1	1
Diethylstilbestrol	Testis	0	1	1121332	1975	Effects of diethylstilbestrol and testosterone propionate implanted in the hypothalamus on spermatogenesis in rats.	1121332	Diethylstilbestrol	Testis	1	1	1
Diethylstilbestrol	Testis	0	1	11330641	2001	Neonatally administered diethylstilbestrol retards the development of the blood-testis barrier in the rat.	11330641	Diethylstilbestrol	Testis	1	1	1
Diethylstilbestrol	Testis	1	1	11403907	2001	Prenatal testosterone and luteinizing hormone levels in male rats exposed during pregnancy to 2,3,7,8-tetrachlorodibenzo-p-dioxin and diethylstilbestrol.	11403907	Diethylstilbestrol	Testis	1	1	1
Diethylstilbestrol	Testis	0	1	1180196	1975	The effect of exogenous administration of oestrogens on the function of the epididymis and the accessory sex glands in the boar.	1180196	Diethylstilbestrol	Testis	1	1	1
Diethylstilbestrol	Testis	1	1	12130571	2002	Gestational and lactational exposure of male mice to diethylstilbestrol causes long-term effects on the testis, sperm fertilizing ability in vitro, and testicular gene expression.	12130571	Diethylstilbestrol	Testis	1	1	1
Diethylstilbestrol	Testis	0	1	12211056	2002	Toxicogenomic effects of neonatal exposure to diethylstilbestrol on mouse testicular gene expression in the long term: a study using cDNA microarray analysis.	12211056	Diethylstilbestrol	Testis	1	1	1
Diethylstilbestrol	Testis	0	1	12446607	2002	Induction of reproductive tract developmental abnormalities in the male rat by lowering androgen production or action in combination with a low dose of diethylstilbestrol: evidence for importance of the androgen-estrogen balance.	12446607	Diethylstilbestrol	Testis	1	1	1
Diethylstilbestrol	Testis	0	1	12477725	2003	Diethylstilbestrol induces rat spermatogenic cell apoptosis in vivo through increased expression of spermatogenic cell Fas/FasL system.	12477725	Diethylstilbestrol	Testis	1	1	1
Diethylstilbestrol	Testis	1	1	12657744	2003	Time- and dose-related effects of estradiol and diethylstilbestrol on the morphology and function of the fetal rat testis in culture.	12657744	Diethylstilbestrol	Testis	1	1	1
Diethylstilbestrol	Testis	0	0	14121626	1964	IN VITRO EXPOSURE OF RABBIT OVA TO ESTROGENS.	14121626	Diethylstilbestrol	Testis	1	1	1
Diethylstilbestrol	Testis	0	0	14177636	1964	EFFECT OF PORTAL DIVERSION OF TESTICULAR BLOOD ON PROSTATIC SECRETION IN THE DOG.	14177636	Diethylstilbestrol	Testis	1	1	1
Diethylstilbestrol	Testis	0	1	14648872	2004	Toxicogenomic difference between diethylstilbestrol and 17beta-estradiol in mouse testicular gene expression by neonatal exposure.	14648872	Diethylstilbestrol	Testis	1	1	1
Diethylstilbestrol	Testis	1	1	14781	1977	Induction of urogenital anomalies and some tumors in the progeny of mice receiving diethylstilbestrol during pregnancy.	14781	Diethylstilbestrol	Testis	1	1	1
Diethylstilbestrol	Testis	0	1	15036965	2004	Body and organ weight, sperm acrosomal status and reproduction after genistein and diethylstilbestrol treatment of CD1 mice in a multigenerational study.	15036965	Diethylstilbestrol	Testis	1	1	1
Diethylstilbestrol	Testis	0	1	15196701	2004	Diethylstilbestrol inhibits the expression of the steroidogenic acute regulatory protein in mouse fetal testis.	15196701	Diethylstilbestrol	Testis	1	1	1
Diethylstilbestrol	Testis	1	1	15336712	2004	Neonatal exposure to diethylstilbestrol leads to impaired action of androgens in adult male hamsters.	15336712	Diethylstilbestrol	Testis	1	1	1
Diethylstilbestrol	Testis	0	1	15546024	2004	Effect of prenatal exposure to diethylstilbestrol on gubernacular development in fetal male mice.	15546024	Diethylstilbestrol	Testis	1	1	1
Diethylstilbestrol	Testis	1	1	16710698	2006	In ovo exposure quail assay for risk assessment of endocrine disrupting chemicals.	16710698	Diethylstilbestrol	Testis	1	1	1
Diethylstilbestrol	Testis	1	1	16758213	2006	Avian transgenerational reproductive toxicity test with in ovo exposure.	16758213	Diethylstilbestrol	Testis	1	1	1
Diethylstilbestrol	Testis	1	1	17005366	2006	Neonatal administration of diethylstilbestrol has adverse effects on somatic cells rather than germ cells.	17005366	Diethylstilbestrol	Testis	1	1	1
Diethylstilbestrol	Testis	1	1	1719410	1991	Testicular toxicity and mutagenicity of steroidal and non-steroidal estrogens in the male mouse.	1719410	Diethylstilbestrol	Testis	1	1	1
Diethylstilbestrol	Testis	0	1	17213693	2006	Progression of the dose-related effects of estrogenic endocrine disruptors, an important factor in declining fertility, differs between the hypothalamo-pituitary axis and reproductive organs of male mice.	17213693	Diethylstilbestrol	Testis	1	1	1
Diethylstilbestrol	Testis	1	1	17569695	2007	Developmental changes in testicular sensitivity to estrogens throughout fetal and neonatal life.	17569695	Diethylstilbestrol	Testis	1	1	1
Diethylstilbestrol	Testis	1	1	17888624	2008	In vivo and in vitro effects of flutamide and diethylstilbestrol on fetal testicular steroidogenesis in the rat.	17888624	Diethylstilbestrol	Testis	1	1	1
Diethylstilbestrol	Testis	1	1	17928631	2008	Activin A and equine chorionic gonadotropin recover reproductive dysfunction induced by neonatal exposure to an estrogenic endocrine disruptor in adult male mice.	17928631	Diethylstilbestrol	Testis	1	1	1
Diethylstilbestrol	Testis	1	1	18296022	2008	Adult exposure to diethylstilbestrol induces spermatogenic cell apoptosis in vivo through increased oxidative stress in male hamster.	18296022	Diethylstilbestrol	Testis	1	1	1
Diethylstilbestrol	Testis	0	1	18480992	2008	Re-establishment of spermatogenesis by diethylstilbestrol after 2,5-hexanedione-induced irreversible testicular atrophy in rats.	18480992	Diethylstilbestrol	Testis	1	1	1
Diethylstilbestrol	Testis	1	1	19534997	2009	[The effect of diethylstilbestrol on inducing abdominal cryptorchidism and relevant genetic expression in rats].	19534997	Diethylstilbestrol	Testis	1	1	1
Diethylstilbestrol	Testis	1	1	19734697	2009	Effects of maternal exposure to low doses of DES on testicular steroidogenesis and spermatogenesis in male rat offspring.	19734697	Diethylstilbestrol	Testis	1	1	1
Diethylstilbestrol	Testis	1	1	19884658	2009	The orphan nuclear receptor small heterodimer partner mediates male infertility induced by diethylstilbestrol in mice.	19884658	Diethylstilbestrol	Testis	1	1	1
Diethylstilbestrol	Testis	1	1	21922642	2011	Effects of in utero exposure to Bisphenol A or diethylstilbestrol on the adult male reproductive system.	21922642	Diethylstilbestrol	Testis	1	1	1
Diethylstilbestrol	Testis	0	1	22934511	2012	[Diethylstilbestrol affects LGR8 expression in mouse gubernaculum testis].	22934511	Diethylstilbestrol	Testis	1	1	1
Diethylstilbestrol	Testis	1	1	22945456	2012	Diethylstilbestrol impairs the morphology and function of mouse gubernaculum testis in culture.	22945456	Diethylstilbestrol	Testis	1	1	1
Diethylstilbestrol	Testis	0	1	23284716	2012	Differential effects of bisphenol A and diethylstilbestrol on human, rat and mouse fetal leydig cell function.	23284716	Diethylstilbestrol	Testis	1	1	1
Diethylstilbestrol	Testis	1	1	23314658	2013	Brief maternal exposure of rats to the xenobiotics dibutyl phthalate or diethylstilbestrol alters adult-type Leydig cell development in male offspring.	23314658	Diethylstilbestrol	Testis	1	1	1
Diethylstilbestrol	Testis	0	1	23620786	2013	Diethylstilboestrol exposure does not reduce testosterone production in human fetal testis xenografts.	23620786	Diethylstilbestrol	Testis	1	1	1
Diethylstilbestrol	Testis	1	1	242076	1975	Reproductive tract lesions in male mice exposed prenatally to diethylstilbestrol.	242076	Diethylstilbestrol	Testis	1	1	1
Diethylstilbestrol	Testis	1	1	2899562	1988	Infertility in a patient with abnormal spermatogenesis and in utero DES exposure.	2899562	Diethylstilbestrol	Testis	1	1	1
Diethylstilbestrol	Testis	0	1	3105256	1986	Changes of free histones in chick testicular and ovarian cells after embryonic and/or neonatal treatment with diethylstilbestrol (DES) or allyloestrenol (AE).	3105256	Diethylstilbestrol	Testis	1	1	1
Diethylstilbestrol	Testis	1	1	3124504	1987	Effect of embryonic and/or neonatal diethylstilbestrol and allylestrenol treatment on postnatal development of the chick testis.	3124504	Diethylstilbestrol	Testis	1	1	1
Diethylstilbestrol	Testis	1	1	3133925	1988	Hormonal imprinting and damages caused by fetal steroid treatment. Influence of fetal treatment with pregnancy-protecting steroids (allylestrenol, diethylstilbestrol) on the effect of gonadotropin administered to cockerels perinatally and at the age of six weeks.	3133925	Diethylstilbestrol	Testis	1	1	1
Diethylstilbestrol	Testis	1	1	3289905	1988	Lesions of testis and epididymis associated with prenatal diethylstilbestrol exposure.	3289905	Diethylstilbestrol	Testis	1	1	1
Diethylstilbestrol	Testis	0	1	3577593	1986	Effect of centchroman on the genital organs of the offspring of rats when administered during lactation or during the neonatal period: a comparative study with ethynylestradiol and diethylstilbestrol.	3577593	Diethylstilbestrol	Testis	1	1	1
Diethylstilbestrol	Testis	1	1	3682076	1987	Testicular tumors in mice exposed in utero to diethylstilbestrol.	3682076	Diethylstilbestrol	Testis	1	1	1
Diethylstilbestrol	Testis	1	1	37351	1979	Association of diethylstilbestrol exposure in utero with cryptorchidism, testicular hypoplasia and semen abnormalities.	37351	Diethylstilbestrol	Testis	1	1	1
Diethylstilbestrol	Testis	1	1	3799821	1986	Adenocarcinoma of the rete testis. Diethylstilbestrol-induced lesions of the mouse rete testis.	3799821	Diethylstilbestrol	Testis	1	1	1
Diethylstilbestrol	Testis	1	1	3851834	1985	Effects of in utero exposure to DES on male progeny.	3851834	Diethylstilbestrol	Testis	1	1	1
Diethylstilbestrol	Testis	1	1	3959533	1986	Sperm counts and reproductive tract lesions in male Syrian hamsters exposed in utero to diethylstilbestrol.	3959533	Diethylstilbestrol	Testis	1	1	1
Diethylstilbestrol	Testis	1	1	4027990	1985	Lesions of the rete testis in mice exposed prenatally to diethylstilbestrol.	4027990	Diethylstilbestrol	Testis	1	1	1
Diethylstilbestrol	Testis	0	1	4389146	1969	Effect of diethylstilbestrol on enzymes of cryptochid mouse testes of Balb-c mice.	4389146	Diethylstilbestrol	Testis	1	1	1
Diethylstilbestrol	Testis	0	1	4390313	1969	A histochemical study of the effect of estrogen on oxidative enzymes in the testes of cryptorchid BALB/c mice.	4390313	Diethylstilbestrol	Testis	1	1	1
Diethylstilbestrol	Testis	0	1	4399709	1970	Changes in testicular DNA produced in BALB-c mice by diethylstilbestrol.	4399709	Diethylstilbestrol	Testis	1	1	1
Diethylstilbestrol	Testis	0	1	4404717	1972	[Mechanism of action of testosterone on the gonads of male rats treated with stilbestrol].	4404717	Diethylstilbestrol	Testis	1	1	1
Diethylstilbestrol	Testis	0	1	4455575	1974	Attempts at stimulation of spermatogenesis by testosterone in the rat treated with a single dose of stilboestrol on the first day of life.	4455575	Diethylstilbestrol	Testis	1	1	1
Diethylstilbestrol	Testis	1	1	4625739	1972	[Action on the histology of the rat testis of a diet containing meat from calves with diethylstilbestrol implants].	4625739	Diethylstilbestrol	Testis	1	1	1
Diethylstilbestrol	Testis	0	1	481584	1979	Role of hormone imbalance in transplacental carcinogenesis induced in Syrian golden hamsters by sex hormones.	481584	Diethylstilbestrol	Testis	1	1	1
Diethylstilbestrol	Testis	0	1	4936879	1971	A review: relationships of some hormones to growth and carcass quality of ruminants.	4936879	Diethylstilbestrol	Testis	1	1	1
Diethylstilbestrol	Testis	0	1	5150475	1971	Effects of oestrogen on the differentiation of some reproductive behaviours in male pigeons (Columba livia).	5150475	Diethylstilbestrol	Testis	1	1	1
Diethylstilbestrol	Testis	0	1	5151011	1971	[Action of testosterone on the genital tract of the male rat treated with stilbestrol].	5151011	Diethylstilbestrol	Testis	1	1	1
Diethylstilbestrol	Testis	0	1	5439563	1970	Effect of estrogen, progesterone and their combination on the rat testis.	5439563	Diethylstilbestrol	Testis	1	1	1
Diethylstilbestrol	Testis	0	1	6479374	1984	Effect of stilboestrol dipropionate on the rate of spermatogenesis in KP and C57 mice and in their hybrids.	6479374	Diethylstilbestrol	Testis	1	1	1
Diethylstilbestrol	Testis	0	1	6489263	1984	Müllerian duct maintenance in heterotypic organ culture after in vivo exposure to diethylstilbestrol.	6489263	Diethylstilbestrol	Testis	1	1	1
Diethylstilbestrol	Testis	1	1	6839243	1983	Effect of in-utero exposure to diethylstilbestrol on age at onset of puberty and on postpubertal hormone levels in boys.	6839243	Diethylstilbestrol	Testis	1	1	1
Diethylstilbestrol	Testis	1	1	6884275	1983	Effects of continuous intravenous infusion of diethylstilbestrol into pregnant mice on fetus: testicular morphology at fetal and postnatal period.	6884275	Diethylstilbestrol	Testis	1	1	1
Diethylstilbestrol	Testis	0	1	7104403	1982	[Feminization of embryonic chicken testicle by diethylstilbestrol and antagonistic action of tamoxifen].	7104403	Diethylstilbestrol	Testis	1	1	1
Diethylstilbestrol	Testis	1	1	7252950	1981	The effects of prenatal diethylstilbestrol exposure on the genitalia of pubertal Macaca mulatta. II. Male offspring.	7252950	Diethylstilbestrol	Testis	1	1	1
Diethylstilbestrol	Testis	1	1	7432722	1980	Effects of prenatal maternal estrogen on the male urogenital system.	7432722	Diethylstilbestrol	Testis	1	1	1
Diethylstilbestrol	Testis	1	1	772199	1976	Structural and functional abnormalities in the sex organs of male offspring of mothers treated with diethylstilbestrol (DES).	772199	Diethylstilbestrol	Testis	1	1	1
Diethylstilbestrol	Testis	1	1	850321	1977	Pathological semen and anatomical abnormalities of the genital tract in human male subjects exposed to diethylstilbestrol in utero.	850321	Diethylstilbestrol	Testis	1	1	1
Diethylstilbestrol	Testis	0	1	8603575	1996	Expression of cytochrome P450 17alpha-hydroxylase/C17-20 lyase in the fetal rat testis is reduced by maternal exposure to exogenous estrogens.	8603575	Diethylstilbestrol	Testis	1	1	1
Diethylstilbestrol	Testis	1	1	8747020	1995	Gestational and lactational exposure of rats to xenoestrogens results in reduced testicular size and sperm production.	8747020	Diethylstilbestrol	Testis	1	1	1
Diethylstilbestrol	Testis	0	1	8814535	1996	Effects of in-utero exposure to zeranol or diethylstilboestrol on morphological development of the fetal testis in mice.	8814535	Diethylstilbestrol	Testis	1	1	1
Diethylstilbestrol	Testis	0	1	8949895	1996	In situ demonstration of germinal cell apoptosis during diethylstilbestrol-induced testis regression in adult male Syrian hamsters.	8949895	Diethylstilbestrol	Testis	1	1	1
Diethylstilbestrol	Testis	0	1	9099904	1997	Maternal oestrogen/xenoestrogen exposure alters expression of steroidogenic factor-1 (SF-1/Ad4BP) in the fetal rat testis.	9099904	Diethylstilbestrol	Testis	1	1	1
Diethylstilbestrol	Testis	0	1	9472934	1998	Effects of neonatal administration of diethylstilbestrol in male hamsters: disruption of reproductive function in adults after apparently normal pubertal development.	9472934	Diethylstilbestrol	Testis	1	1	1
Diethylstilbestrol	Testis	1	1	9647885	1998	Endocrine disruptors and testis development.	9647885	Diethylstilbestrol	Testis	1	1	1
Diethylstilbestrol	Testis	0	1	9780313	1998	Abnormalities in functional development of the Sertoli cells in rats treated neonatally with diethylstilbestrol: a possible role for estrogens in Sertoli cell development.	9780313	Diethylstilbestrol	Testis	1	1	1
Diethylstilbestrol	Testis	0	1	9914384	1998	Aging and diethylstilbestrol-induced aneuploidy in male germ cells: a transgenic mouse model.	9914384	Diethylstilbestrol	Testis	1	1	1
Diethylstilbestrol	Turner Syndrome	1	0	1082078	1975	Endometrial carcinoma in Turner's syndrome following prolonged treatment with diethylstilbestrol.	1082078	Diethylstilbestrol	Turner Syndrome	1	1	1
Diethylstilbestrol	Turner Syndrome	1	0	1137706	1975	Oestrogen-induced endometrial carcinoma in a patient with gonadal dysgenesis.	1137706	Diethylstilbestrol	Turner Syndrome	1	1	1
Diethylstilbestrol	Turner Syndrome	1	0	1137707	1975	Endometrial carcinoma after cyclical oestrogen-progestogen therapy for Turner's syndrome.	1137707	Diethylstilbestrol	Turner Syndrome	1	1	1
Diethylstilbestrol	Turner Syndrome	0	0	14126611	1963	RECENT STUDIES ON PITUITARY AND OVARIAN FUNCTION IN MAN.	14126611	Diethylstilbestrol	Turner Syndrome	1	1	1
Diethylstilbestrol	Turner Syndrome	0	0	14281462	1965	MENSTRUATION AND THE ADOLESCENT.	14281462	Diethylstilbestrol	Turner Syndrome	1	1	1
Diethylstilbestrol	Turner Syndrome	0	1	3137241	1988	Modulation of serum follicle-stimulating hormone bioactivity and isoform distribution by estrogenic steroids in normal women and in gonadal dysgenesis.	3137241	Diethylstilbestrol	Turner Syndrome	1	1	1
Diethylstilbestrol	Turner Syndrome	1	0	4721406	1973	Turner's syndrome with endometrial adenocarcinoma and stilbestrol therapy.	4721406	Diethylstilbestrol	Turner Syndrome	1	1	1
Diethylstilbestrol	Turner Syndrome	1	0	5076457	1972	Endometrial carcinoma after stilbestrol therapy in gonadal dysgenesis.	5076457	Diethylstilbestrol	Turner Syndrome	1	1	1
Diethylstilbestrol	Urethra	1	1	11748570	2002	Characterization of diethylstilbestrol-induced hypospadias in female mice.	11748570	Diethylstilbestrol	Urethra	1	1	1
Diethylstilbestrol	Urethra	1	1	14746342	2003	Effects of maternal exposure to diethylstilbestrol on the development of the reproductive system and thyroid function in male and female rat offspring.	14746342	Diethylstilbestrol	Urethra	1	1	1
Diethylstilbestrol	Urethra	1	1	15867144	2005	Estrogenic chemicals in plastic and oral contraceptives disrupt development of the fetal mouse prostate and urethra.	15867144	Diethylstilbestrol	Urethra	1	1	1
Diethylstilbestrol	Urogenital Abnormalities	0	1	12611468	2002	Environmental estrogens: roles in male reproductive tract problems and in breast cancer.	12611468	Diethylstilbestrol	Urogenital Abnormalities	1	1	1
Diethylstilbestrol	Urogenital Abnormalities	1	1	14781	1977	Induction of urogenital anomalies and some tumors in the progeny of mice receiving diethylstilbestrol during pregnancy.	14781	Diethylstilbestrol	Urogenital Abnormalities	1	1	1
Diethylstilbestrol	Urogenital Abnormalities	1	0	15856964	2005	Pregnant "DES daughters" and their offspring.	15856964	Diethylstilbestrol	Urogenital Abnormalities	1	1	1
Diethylstilbestrol	Urogenital Abnormalities	1	1	19689815	2009	Urogenital abnormalities in men exposed to diethylstilbestrol in utero: a cohort study.	19689815	Diethylstilbestrol	Urogenital Abnormalities	1	1	1
Diethylstilbestrol	Urogenital Abnormalities	1	1	376358	1979	Fertility of the diethylstilbestrol-exposed offspring.	376358	Diethylstilbestrol	Urogenital Abnormalities	1	1	1
Diethylstilbestrol	Urogenital Abnormalities	1	1	398263	1979	The effects of exogenous female hormones on the fetus.	398263	Diethylstilbestrol	Urogenital Abnormalities	1	1	1
Diethylstilbestrol	Urogenital Abnormalities	1	1	454458	1979	Teratogenesis and carcinogenesis in rat offspring after transplacental and transmammary exposure to diethylstilbestrol.	454458	Diethylstilbestrol	Urogenital Abnormalities	1	1	1
Diethylstilbestrol	Urogenital Abnormalities	0	1	4979275	1969	[Action of diethylstilbestrol on the hybrid from the crossBarbariedrake x Khaki Campbellduck].	4979275	Diethylstilbestrol	Urogenital Abnormalities	1	1	1
Diethylstilbestrol	Urogenital Abnormalities	1	1	6502859	1984	Males exposed in utero to diethylstilbestrol.	6502859	Diethylstilbestrol	Urogenital Abnormalities	1	1	1
Diethylstilbestrol	Urogenital Abnormalities	1	1	6645389	1983	Radiologic diagnosis of diethylstilbestrol induced teratogenesis in rats.	6645389	Diethylstilbestrol	Urogenital Abnormalities	1	1	1
Diethylstilbestrol	Urogenital Abnormalities	1	0	6772904	1980	Carcinogenic and teratogenic activities of diethylstilbestrol in mice.	6772904	Diethylstilbestrol	Urogenital Abnormalities	1	1	1
Diethylstilbestrol	Urogenital Abnormalities	1	1	7035598	1981	Randomised trial of high doses of stilboestrol and ethisterone therapy in pregnancy: long-term follow-up of the children.	7035598	Diethylstilbestrol	Urogenital Abnormalities	1	1	1
Diethylstilbestrol	Urogenital Abnormalities	1	0	7455920	1980	Reproductive tract anomalies in mice after prenatal exposure to DES.	7455920	Diethylstilbestrol	Urogenital Abnormalities	1	1	1
Diethylstilbestrol	Urogenital Abnormalities	1	1	7717601	1995	Diethylstilbestrol revisited: a review of the long-term health effects.	7717601	Diethylstilbestrol	Urogenital Abnormalities	1	1	1
Diethylstilbestrol	Urogenital Abnormalities	1	1	846001	1977	Prenatal exposure to diethylstilbestrol in mice: toxicological studies.	846001	Diethylstilbestrol	Urogenital Abnormalities	1	1	1
Diethylstilbestrol	Urogenital Abnormalities	1	1	972792	1976	Urogenital tract abnormalities in sons of women treated with diethylstilbestrol.	972792	Diethylstilbestrol	Urogenital Abnormalities	1	1	1
Diethylstilbestrol	Vas Deferens	0	1	1121332	1975	Effects of diethylstilbestrol and testosterone propionate implanted in the hypothalamus on spermatogenesis in rats.	1121332	Diethylstilbestrol	Vas Deferens	1	1	1
Diethylstilbestrol	Vas Deferens	0	1	12446607	2002	Induction of reproductive tract developmental abnormalities in the male rat by lowering androgen production or action in combination with a low dose of diethylstilbestrol: evidence for importance of the androgen-estrogen balance.	12446607	Diethylstilbestrol	Vas Deferens	1	1	1
Diethylstilbestrol	Vas Deferens	0	1	15855622	2005	Neonatal treatment of rats with diethylstilboestrol (DES) induces stromal-epithelial abnormalities of the vas deferens and cauda epididymis in adulthood following delayed basal cell development.	15855622	Diethylstilbestrol	Vas Deferens	1	1	1
Diethylstilbestrol	Vas Deferens	1	1	8274821	1993	Effect of testosterone on diethylstilbestrol toxicity and comparison to a recovery study in the rat epididymis and vas deferens.	8274821	Diethylstilbestrol	Vas Deferens	1	1	1
Dimethoate	Epididymis	1	1	1764985	1991	Influence of dimethoate on testicular and epididymal organs, testosterone plasma level and their tissue residues in rats.	1764985	Dimethoate	Epididymis	1	1	1
Dimethoate	Epididymis	1	1	19726577	2009	Early-life exposure to dimethoate-induced reproductive toxicity: evaluation of effects on pituitary-testicular axis of mice.	19726577	Dimethoate	Epididymis	1	1	1
Dimethoate	Genitalia, Male	1	1	20500747	2010	Comparative effects of dimethoate and deltamethrin on reproductive system in male mice.	20500747	Dimethoate	Genitalia, Male	1	1	1
Dimethoate	Sperm Count	1	1	17234381	2007	Assessment of reproductive toxicity of orally administered technical dimethoate in male mice.	17234381	Dimethoate	Sperm Count	1	1	1
Dimethoate	Sperm Count	1	1	19726577	2009	Early-life exposure to dimethoate-induced reproductive toxicity: evaluation of effects on pituitary-testicular axis of mice.	19726577	Dimethoate	Sperm Count	1	1	1
Dimethoate	Sperm Count	1	1	22177304	2011	[Synergistic effect of dichlorvos, dimethoate and malathion mixture on reproduction toxicity in male mice].	22177304	Dimethoate	Sperm Count	1	1	1
Dimethoate	Sperm Motility	1	1	17234381	2007	Assessment of reproductive toxicity of orally administered technical dimethoate in male mice.	17234381	Dimethoate	Sperm Motility	1	1	1
Dimethoate	Sperm Motility	1	1	21806655	2012	Antioxidant supplementations in vitro improve rat sperm parameters and enhance antioxidant enzyme activities against dimethoate-induced sperm damages.	21806655	Dimethoate	Sperm Motility	1	1	1
Dimethoate	Sperm Motility	1	1	22077240	2012	Embryonic exposure to dimethoate and/or deltamethrin impairs sexual development and programs reproductive success in adult male offspring mice.	22077240	Dimethoate	Sperm Motility	1	1	1
Dimethoate	Sperm Motility	1	1	22177304	2011	[Synergistic effect of dichlorvos, dimethoate and malathion mixture on reproduction toxicity in male mice].	22177304	Dimethoate	Sperm Motility	1	1	1
Dimethoate	Spermatogonia	0	1	6828067	1983	Genotoxicity of an organophosphorus insecticide, dimethoate, in the mouse.	6828067	Dimethoate	Spermatogonia	1	1	1
Dimethoate	Spermatozoa	1	1	17234381	2007	Assessment of reproductive toxicity of orally administered technical dimethoate in male mice.	17234381	Dimethoate	Spermatozoa	1	1	1
Dimethoate	Spermatozoa	1	1	1764985	1991	Influence of dimethoate on testicular and epididymal organs, testosterone plasma level and their tissue residues in rats.	1764985	Dimethoate	Spermatozoa	1	1	1
Dimethoate	Spermatozoa	1	1	20500747	2010	Comparative effects of dimethoate and deltamethrin on reproductive system in male mice.	20500747	Dimethoate	Spermatozoa	1	1	1
Dimethoate	Spermatozoa	1	1	21806655	2012	Antioxidant supplementations in vitro improve rat sperm parameters and enhance antioxidant enzyme activities against dimethoate-induced sperm damages.	21806655	Dimethoate	Spermatozoa	1	1	1
Dimethoate	Spermatozoa	1	1	22177304	2011	[Synergistic effect of dichlorvos, dimethoate and malathion mixture on reproduction toxicity in male mice].	22177304	Dimethoate	Spermatozoa	1	1	1
Dimethoate	Spermatozoa	1	1	3403918	1988	Effect of organophosphorus (dimethoate) and pyrethroid (deltamethrin) pesticides on semen characteristics in rabbits.	3403918	Dimethoate	Spermatozoa	1	1	1
Dimethoate	Spermatozoa	1	1	7679190	1993	Vitamin C-mediated minimisation of Rogor-induced genotoxicity.	7679190	Dimethoate	Spermatozoa	1	1	1
Dimethoate	Testis	1	1	17234381	2007	Assessment of reproductive toxicity of orally administered technical dimethoate in male mice.	17234381	Dimethoate	Testis	1	1	1
Dimethoate	Testis	1	1	1764985	1991	Influence of dimethoate on testicular and epididymal organs, testosterone plasma level and their tissue residues in rats.	1764985	Dimethoate	Testis	1	1	1
Dimethoate	Testis	1	1	19726577	2009	Early-life exposure to dimethoate-induced reproductive toxicity: evaluation of effects on pituitary-testicular axis of mice.	19726577	Dimethoate	Testis	1	1	1
dimethyl 2,3,5,6-tetrachloroterephthalate	Testis	1	1	7286655	1981	[Effect of the herbicide Dacthal on animal gonads].	7286655	dimethyl 2,3,5,6-tetrachloroterephthalate	Testis	1		1
Dimethylformamide	Epididymis	0	1	24412395	2014	Cryopreservation of epididymal stallion sperm.	24412395	Dimethylformamide	Epididymis	1		1
Dimethylformamide	Epididymis	1	1	9114337	1997	Reproductive toxicology. N,N-dimethylformamide.	9114337	Dimethylformamide	Epididymis	1		1
Dimethylformamide	Sperm Count	0	1	11469548	2001	DMF effects on frozen gander semen.	11469548	Dimethylformamide	Sperm Count	1		1
Dimethylformamide	Sperm Motility	0	1	11469548	2001	DMF effects on frozen gander semen.	11469548	Dimethylformamide	Sperm Motility	1		1
Dimethylformamide	Sperm Motility	0	1	21535236	2011	Extenders containing dimethylformamide associated or not with glycerol are ineffective for ovine sperm cryopreservation.	21535236	Dimethylformamide	Sperm Motility	1		1
Dimethylformamide	Sperm Motility	0	1	22384798	2012	Dimethylformamide improves the in vitro characteristics of thawed stallion spermatozoa reducing sublethal damage.	22384798	Dimethylformamide	Sperm Motility	1		1
Dimethylformamide	Sperm Motility	0	1	24412395	2014	Cryopreservation of epididymal stallion sperm.	24412395	Dimethylformamide	Sperm Motility	1		1
Dimethylformamide	Spermatozoa	0	1	11469548	2001	DMF effects on frozen gander semen.	11469548	Dimethylformamide	Spermatozoa	1		1
Dimethylformamide	Spermatozoa	0	1	19019075	2010	Glycerol, methyl-formamide and dimethyl-formamide in canine semen cryopreservation.	19019075	Dimethylformamide	Spermatozoa	1		1
Dimethylformamide	Spermatozoa	0	1	19541362	2009	Dimethylformamide is no better than glycerol for cryopreservation of canine semen.	19541362	Dimethylformamide	Spermatozoa	1		1
Dimethylformamide	Spermatozoa	0	1	21535236	2011	Extenders containing dimethylformamide associated or not with glycerol are ineffective for ovine sperm cryopreservation.	21535236	Dimethylformamide	Spermatozoa	1		1
Dimethylformamide	Spermatozoa	0	1	22384798	2012	Dimethylformamide improves the in vitro characteristics of thawed stallion spermatozoa reducing sublethal damage.	22384798	Dimethylformamide	Spermatozoa	1		1
Dimethylformamide	Spermatozoa	0	1	23453787	2013	Dimethyl formamide improves the postthaw characteristics of sex-sorted and nonsorted stallion sperm.	23453787	Dimethylformamide	Spermatozoa	1		1
Dimethylformamide	Spermatozoa	0	1	24412395	2014	Cryopreservation of epididymal stallion sperm.	24412395	Dimethylformamide	Spermatozoa	1		1
Dimethylformamide	Spermatozoa	0	1	6066500	1967	The toxicity of various non-electrolytes to human spermatozoa and their protective effects during freezing.	6066500	Dimethylformamide	Spermatozoa	1		1
Dimethylformamide	Spermatozoa	1	1	6344335	1983	Lack of mutagenic activity of dimethylformamide.	6344335	Dimethylformamide	Spermatozoa	1		1
Dimethylformamide	Testis	1	1	9114337	1997	Reproductive toxicology. N,N-dimethylformamide.	9114337	Dimethylformamide	Testis	1		1
di-n-hexyl phthalate	Epididymis	1	1	19577633	2009	Effects of in utero exposure to di-n-hexyl phthalate on the reproductive development of the male rat.	19577633	di-n-hexyl phthalate	Epididymis	1	1	1
di-n-hexyl phthalate	Epididymis	1	1	23022015	2013	Developmental effects of prenatal di-n-hexyl phthalate and dicyclohexyl phthalate exposure on reproductive tract of male rats: Postnatal outcomes.	23022015	di-n-hexyl phthalate	Epididymis	1	1	1
di-n-hexyl phthalate	Genitalia, Male	1	1	19577633	2009	Effects of in utero exposure to di-n-hexyl phthalate on the reproductive development of the male rat.	19577633	di-n-hexyl phthalate	Genitalia, Male	1	1	1
di-n-hexyl phthalate	Prostate	1	1	23022015	2013	Developmental effects of prenatal di-n-hexyl phthalate and dicyclohexyl phthalate exposure on reproductive tract of male rats: Postnatal outcomes.	23022015	di-n-hexyl phthalate	Prostate	1	1	1
di-n-hexyl phthalate	Prostate	1	1	9114310	1997	Reproductive toxicology. Di-n-hexylphthalate.	9114310	di-n-hexyl phthalate	Prostate	1	1	1
di-n-hexyl phthalate	Sertoli Cells	1	1	23022015	2013	Developmental effects of prenatal di-n-hexyl phthalate and dicyclohexyl phthalate exposure on reproductive tract of male rats: Postnatal outcomes.	23022015	di-n-hexyl phthalate	Sertoli Cells	1	1	1
di-n-hexyl phthalate	Sperm Count	1	1	23022015	2013	Developmental effects of prenatal di-n-hexyl phthalate and dicyclohexyl phthalate exposure on reproductive tract of male rats: Postnatal outcomes.	23022015	di-n-hexyl phthalate	Sperm Count	1	1	1
di-n-hexyl phthalate	Sperm Count	1	1	9114310	1997	Reproductive toxicology. Di-n-hexylphthalate.	9114310	di-n-hexyl phthalate	Sperm Count	1	1	1
di-n-hexyl phthalate	Sperm Head	1	1	23022015	2013	Developmental effects of prenatal di-n-hexyl phthalate and dicyclohexyl phthalate exposure on reproductive tract of male rats: Postnatal outcomes.	23022015	di-n-hexyl phthalate	Sperm Head	1	1	1
di-n-hexyl phthalate	Sperm Motility	1	1	9114310	1997	Reproductive toxicology. Di-n-hexylphthalate.	9114310	di-n-hexyl phthalate	Sperm Motility	1	1	1
di-n-hexyl phthalate	Testis	1	1	19577633	2009	Effects of in utero exposure to di-n-hexyl phthalate on the reproductive development of the male rat.	19577633	di-n-hexyl phthalate	Testis	1	1	1
di-n-hexyl phthalate	Testis	1	1	23022015	2013	Developmental effects of prenatal di-n-hexyl phthalate and dicyclohexyl phthalate exposure on reproductive tract of male rats: Postnatal outcomes.	23022015	di-n-hexyl phthalate	Testis	1	1	1
di-n-hexyl phthalate	Testis	1	1	23754470	2013	Dose-dependent alterations in gene expression and testosterone production in fetal rat testis after exposure to di-n-hexyl phthalate.	23754470	di-n-hexyl phthalate	Testis	1	1	1
di-n-hexyl phthalate	Testis	1	1	23836838	2014	In utero exposure to dicyclohexyl and di-n-hexyl phthalate possess genotoxic effects on testicular cells of male rats after birth in the comet and TUNEL assays.	23836838	di-n-hexyl phthalate	Testis	1	1	1
di-n-hexyl phthalate	Testis	1	1	9114310	1997	Reproductive toxicology. Di-n-hexylphthalate.	9114310	di-n-hexyl phthalate	Testis	1	1	1
di-n-pentyl phthalate	Epididymis	1	1	9114312	1997	Reproductive toxicology. Di-n-pentylphthalate.	9114312	di-n-pentyl phthalate	Epididymis	1	1	1
di-n-pentyl phthalate	Seminal Vesicles	1	1	9114312	1997	Reproductive toxicology. Di-n-pentylphthalate.	9114312	di-n-pentyl phthalate	Seminal Vesicles	1	1	1
di-n-pentyl phthalate	Sertoli Cells	1	1	17409460	2007	Acute adverse effects of the indenopyridine CDB-4022 on the ultrastructure of sertoli cells, spermatocytes, and spermatids in rat testes: comparison to the known sertoli cell toxicant Di-n-pentylphthalate (DPP).	17409460	di-n-pentyl phthalate	Sertoli Cells	1	1	1
di-n-pentyl phthalate	Sertoli Cells	1	1	3595805	1987	The ultrastructural effects of di-n-pentyl phthalate on the testis of the mature rat.	3595805	di-n-pentyl phthalate	Sertoli Cells	1	1	1
di-n-pentyl phthalate	Sperm Count	1	1	9114312	1997	Reproductive toxicology. Di-n-pentylphthalate.	9114312	di-n-pentyl phthalate	Sperm Count	1	1	1
di-n-pentyl phthalate	Spermatids	1	1	17409460	2007	Acute adverse effects of the indenopyridine CDB-4022 on the ultrastructure of sertoli cells, spermatocytes, and spermatids in rat testes: comparison to the known sertoli cell toxicant Di-n-pentylphthalate (DPP).	17409460	di-n-pentyl phthalate	Spermatids	1	1	1
di-n-pentyl phthalate	Spermatocytes	1	1	17409460	2007	Acute adverse effects of the indenopyridine CDB-4022 on the ultrastructure of sertoli cells, spermatocytes, and spermatids in rat testes: comparison to the known sertoli cell toxicant Di-n-pentylphthalate (DPP).	17409460	di-n-pentyl phthalate	Spermatocytes	1	1	1
di-n-pentyl phthalate	Spermatozoa	1	1	3220221	1988	Comparison of changes in serum androgen binding protein with germinal epithelial damage and infertility induced by di-n-pentyl phthalate.	3220221	di-n-pentyl phthalate	Spermatozoa	1	1	1
di-n-pentyl phthalate	Spermatozoa	1	1	3595805	1987	The ultrastructural effects of di-n-pentyl phthalate on the testis of the mature rat.	3595805	di-n-pentyl phthalate	Spermatozoa	1	1	1
di-n-pentyl phthalate	Testis	1	1	17409460	2007	Acute adverse effects of the indenopyridine CDB-4022 on the ultrastructure of sertoli cells, spermatocytes, and spermatids in rat testes: comparison to the known sertoli cell toxicant Di-n-pentylphthalate (DPP).	17409460	di-n-pentyl phthalate	Testis	1	1	1
di-n-pentyl phthalate	Testis	1	1	21177253	2011	Dipentyl phthalate dosing during sexual differentiation disrupts fetal testis function and postnatal development of the male Sprague-Dawley rat with greater relative potency than other phthalates.	21177253	di-n-pentyl phthalate	Testis	1	1	1
di-n-pentyl phthalate	Testis	1	1	3220221	1988	Comparison of changes in serum androgen binding protein with germinal epithelial damage and infertility induced by di-n-pentyl phthalate.	3220221	di-n-pentyl phthalate	Testis	1	1	1
di-n-pentyl phthalate	Testis	1	1	3595805	1987	The ultrastructural effects of di-n-pentyl phthalate on the testis of the mature rat.	3595805	di-n-pentyl phthalate	Testis	1	1	1
di-n-pentyl phthalate	Testis	1	1	9114312	1997	Reproductive toxicology. Di-n-pentylphthalate.	9114312	di-n-pentyl phthalate	Testis	1	1	1
diphenylguanidine	Spermatozoa	1	1	1729764	1992	Effect of oral administration of 1,3-diphenylguanidine on sperm morphology and male fertility in mice.	1729764	diphenylguanidine	Spermatozoa	1		1
diphenylguanidine	Spermatozoa	1	1	6620417	1983	Reproductive toxicology of 1,3-diphenylguanidine: analysis of induced sperm abnormalities in mice and hamsters and reproductive consequences in mice.	6620417	diphenylguanidine	Spermatozoa	1		1
diphenylguanidine	Testis	1	1	1729764	1992	Effect of oral administration of 1,3-diphenylguanidine on sperm morphology and male fertility in mice.	1729764	diphenylguanidine	Testis	1		1
diphenylguanidine	Testis	1	1	6620417	1983	Reproductive toxicology of 1,3-diphenylguanidine: analysis of induced sperm abnormalities in mice and hamsters and reproductive consequences in mice.	6620417	diphenylguanidine	Testis	1		1
Endosulfan	Epididymis	1	1	12755467	2003	Pre and postnatal exposure to endosulfan in Wistar rats.	12755467	Endosulfan	Epididymis	1		1
Endosulfan	Leydig Cells	1	1	16002328	2005	5-Aminosalicylic acid reverses endosulfan-induced testicular toxicity in male rats.	16002328	Endosulfan	Leydig Cells	1		1
Endosulfan	Prostate	1	1	12755467	2003	Pre and postnatal exposure to endosulfan in Wistar rats.	12755467	Endosulfan	Prostate	1		1
Endosulfan	Seminal Vesicles	1	1	12755467	2003	Pre and postnatal exposure to endosulfan in Wistar rats.	12755467	Endosulfan	Seminal Vesicles	1		1
Endosulfan	Sertoli Cells	1	1	10453913	1999	Cytotoxic effect of endosulfan on rat Sertoli-germ cell coculture.	10453913	Endosulfan	Sertoli Cells	1		1
Endosulfan	Sperm Count	1	1	10523873	1999	Reproductive effects of endosulfan on male offspring of rats exposed during pregnancy and lactation.	10523873	Endosulfan	Sperm Count	1		1
Endosulfan	Sperm Count	1	1	12755467	2003	Pre and postnatal exposure to endosulfan in Wistar rats.	12755467	Endosulfan	Sperm Count	1		1
Endosulfan	Sperm Count	1	1	16002328	2005	5-Aminosalicylic acid reverses endosulfan-induced testicular toxicity in male rats.	16002328	Endosulfan	Sperm Count	1		1
Endosulfan	Sperm Count	1	1	16440852	2005	L-ascorbic acid ameliorates postnatal endosulfan induced testicular damage in rats.	16440852	Endosulfan	Sperm Count	1		1
Endosulfan	Sperm Count	1	1	17613005	2007	Protective role of ascorbic acid on subacute sperm toxicity in male New Zealand white rabbits treated with endosulfan.	17613005	Endosulfan	Sperm Count	1		1
Endosulfan	Sperm Count	1	1	8588293	1995	Endosulfan-induced biochemical changes in the testis of rats.	8588293	Endosulfan	Sperm Count	1		1
Endosulfan	Sperm Count	1	1	8952929	1997	Effect of endosulfan on the testis of growing rats.	8952929	Endosulfan	Sperm Count	1		1
Endosulfan	Sperm Head	1	1	17613005	2007	Protective role of ascorbic acid on subacute sperm toxicity in male New Zealand white rabbits treated with endosulfan.	17613005	Endosulfan	Sperm Head	1		1
Endosulfan	Sperm Motility	1	1	16440852	2005	L-ascorbic acid ameliorates postnatal endosulfan induced testicular damage in rats.	16440852	Endosulfan	Sperm Motility	1		1
Endosulfan	Sperm Motility	1	1	17613005	2007	Protective role of ascorbic acid on subacute sperm toxicity in male New Zealand white rabbits treated with endosulfan.	17613005	Endosulfan	Sperm Motility	1		1
Endosulfan	Sperm Motility	1	1	21241381	2011	Effects of heavy metals and pesticides on buffalo (Bubalus bubalis) spermatozoa functions in vitro.	21241381	Endosulfan	Sperm Motility	1		1
Endosulfan	Sperm Motility	1	1	8588293	1995	Endosulfan-induced biochemical changes in the testis of rats.	8588293	Endosulfan	Sperm Motility	1		1
Endosulfan	Sperm Tail	1	1	17613005	2007	Protective role of ascorbic acid on subacute sperm toxicity in male New Zealand white rabbits treated with endosulfan.	17613005	Endosulfan	Sperm Tail	1		1
Endosulfan	Spermatids	1	1	8952929	1997	Effect of endosulfan on the testis of growing rats.	8952929	Endosulfan	Spermatids	1		1
Endosulfan	Spermatocytes	1	1	10453913	1999	Cytotoxic effect of endosulfan on rat Sertoli-germ cell coculture.	10453913	Endosulfan	Spermatocytes	1		1
Endosulfan	Spermatocytes	1	1	16485171	2006	The effects of endosulfan on the testes of bluegill fish, Lepomis macrochirus: a histopathological study.	16485171	Endosulfan	Spermatocytes	1		1
Endosulfan	Spermatocytes	1	1	18613510	2008	[Induced apoptosis and mechanism of endosulfan in mouse germ cells].	18613510	Endosulfan	Spermatocytes	1		1
Endosulfan	Spermatocytes	1	1	22307005	2012	Endosulfan and flutamide impair testicular development in the juvenile Asian catfish, Clarias batrachus.	22307005	Endosulfan	Spermatocytes	1		1
Endosulfan	Spermatogenesis	1	1	12545360	2003	Reproductive toxicity of endosulfan in male albino rats.	12545360	Endosulfan	Spermatogenesis	1		1
Endosulfan	Spermatogenesis	1	1	16002328	2005	5-Aminosalicylic acid reverses endosulfan-induced testicular toxicity in male rats.	16002328	Endosulfan	Spermatogenesis	1		1
Endosulfan	Spermatogenesis	1	1	8588293	1995	Endosulfan-induced biochemical changes in the testis of rats.	8588293	Endosulfan	Spermatogenesis	1		1
Endosulfan	Spermatogenesis	1	1	8952929	1997	Effect of endosulfan on the testis of growing rats.	8952929	Endosulfan	Spermatogenesis	1		1
Endosulfan	Spermatogonia	1	1	10453913	1999	Cytotoxic effect of endosulfan on rat Sertoli-germ cell coculture.	10453913	Endosulfan	Spermatogonia	1		1
Endosulfan	Spermatogonia	1	1	16485171	2006	The effects of endosulfan on the testes of bluegill fish, Lepomis macrochirus: a histopathological study.	16485171	Endosulfan	Spermatogonia	1		1
Endosulfan	Spermatogonia	1	1	22307005	2012	Endosulfan and flutamide impair testicular development in the juvenile Asian catfish, Clarias batrachus.	22307005	Endosulfan	Spermatogonia	1		1
Endosulfan	Spermatogonia	1	1	749981	1978	Endosulfan: lack of cytogenetic effects in male rats.	749981	Endosulfan	Spermatogonia	1		1
Endosulfan	Spermatozoa	1	1	10523873	1999	Reproductive effects of endosulfan on male offspring of rats exposed during pregnancy and lactation.	10523873	Endosulfan	Spermatozoa	1		1
Endosulfan	Spermatozoa	1	1	12755467	2003	Pre and postnatal exposure to endosulfan in Wistar rats.	12755467	Endosulfan	Spermatozoa	1		1
Endosulfan	Spermatozoa	1	1	16002328	2005	5-Aminosalicylic acid reverses endosulfan-induced testicular toxicity in male rats.	16002328	Endosulfan	Spermatozoa	1		1
Endosulfan	Spermatozoa	1	1	16440852	2005	L-ascorbic acid ameliorates postnatal endosulfan induced testicular damage in rats.	16440852	Endosulfan	Spermatozoa	1		1
Endosulfan	Spermatozoa	1	1	17613005	2007	Protective role of ascorbic acid on subacute sperm toxicity in male New Zealand white rabbits treated with endosulfan.	17613005	Endosulfan	Spermatozoa	1		1
Endosulfan	Spermatozoa	1	1	19243027	2009	An assessment of the developmental, reproductive, and neurotoxicity of endosulfan.	19243027	Endosulfan	Spermatozoa	1		1
Endosulfan	Spermatozoa	1	1	21241381	2011	Effects of heavy metals and pesticides on buffalo (Bubalus bubalis) spermatozoa functions in vitro.	21241381	Endosulfan	Spermatozoa	1		1
Endosulfan	Spermatozoa	1	1	22705290	2012	Mitochondrial energy metabolism dysfunction involved in reproductive toxicity of mice caused by endosulfan and protective effects of vitamin E.	22705290	Endosulfan	Spermatozoa	1		1
Endosulfan	Spermatozoa	1	1	2392119	1990	Studies on the genotoxicity of endosulfan, an organochlorine insecticide, in mammalian germ cells.	2392119	Endosulfan	Spermatozoa	1		1
Endosulfan	Spermatozoa	1	1	8952929	1997	Effect of endosulfan on the testis of growing rats.	8952929	Endosulfan	Spermatozoa	1		1
Endosulfan	Testis	1	1	10523873	1999	Reproductive effects of endosulfan on male offspring of rats exposed during pregnancy and lactation.	10523873	Endosulfan	Testis	1		1
Endosulfan	Testis	1	1	12545360	2003	Reproductive toxicity of endosulfan in male albino rats.	12545360	Endosulfan	Testis	1		1
Endosulfan	Testis	1	1	12755467	2003	Pre and postnatal exposure to endosulfan in Wistar rats.	12755467	Endosulfan	Testis	1		1
Endosulfan	Testis	1	1	16002328	2005	5-Aminosalicylic acid reverses endosulfan-induced testicular toxicity in male rats.	16002328	Endosulfan	Testis	1		1
Endosulfan	Testis	1	1	16440852	2005	L-ascorbic acid ameliorates postnatal endosulfan induced testicular damage in rats.	16440852	Endosulfan	Testis	1		1
Endosulfan	Testis	1	1	16485171	2006	The effects of endosulfan on the testes of bluegill fish, Lepomis macrochirus: a histopathological study.	16485171	Endosulfan	Testis	1		1
Endosulfan	Testis	1	1	21842492	2011	Effects of ?-endosulfan on the growth and reproduction of zebrafish (Danio rerio).	21842492	Endosulfan	Testis	1		1
Endosulfan	Testis	1	1	22307005	2012	Endosulfan and flutamide impair testicular development in the juvenile Asian catfish, Clarias batrachus.	22307005	Endosulfan	Testis	1		1
Endosulfan	Testis	1	1	22705290	2012	Mitochondrial energy metabolism dysfunction involved in reproductive toxicity of mice caused by endosulfan and protective effects of vitamin E.	22705290	Endosulfan	Testis	1		1
Endosulfan	Testis	1	1	23225381	2014	Effect of commercial grade endosulfan on growth and reproduction of the fighting fish Betta splendens.	23225381	Endosulfan	Testis	1		1
Endosulfan	Testis	1	1	8588293	1995	Endosulfan-induced biochemical changes in the testis of rats.	8588293	Endosulfan	Testis	1		1
Endosulfan	Testis	1	1	8952929	1997	Effect of endosulfan on the testis of growing rats.	8952929	Endosulfan	Testis	1		1
Estradiol	46, XX Disorders of Sex Development	0	0	22713853	2012	17?-Estradiol is critical for the preovulatory induction of prostaglandin E(2) synthesis in mice.	22713853	Estradiol	46, XX Disorders of Sex Development	1		1
Estradiol	46, XX Disorders of Sex Development	0	0	22964562	2012	Impact of estrogen replacement throughout childhood on growth, pituitary-gonadal axis and bone in a 46,XX patient with CYP19A1 deficiency.	22964562	Estradiol	46, XX Disorders of Sex Development	1		1
Estradiol	46, XY Disorders of Sex Development	0	0	23466679	2013	Rare missense P450c17 (CYP17A1) mutation in exon 1 as a cause of 46,XY disorder of sexual development: implications of breast tissue 'unresponsiveness' despite adequate estradiol substitution.	23466679	Estradiol	46, XY Disorders of Sex Development	1		1
Estradiol	Acrosome	0	1	20562298	2010	Suppression of progesterone-enhanced hyperactivation in hamster spermatozoa by estrogen.	20562298	Estradiol	Acrosome	1		1
Estradiol	Adrenal Hyperplasia, Congenital	0	1	10983628	2000	Euthyroid hyperthyrotropinemia secondary to hyperestrogenemia in a male with congenital adrenal hyperplasia.	10983628	Estradiol	Adrenal Hyperplasia, Congenital	1		1
Estradiol	Adrenal Hyperplasia, Congenital	0	0	2493041	1989	In vitro fertilization and primary embryonic cleavage are possible in 17 alpha-hydroxylase deficiency despite extremely low intrafollicular 17 beta-estradiol.	2493041	Estradiol	Adrenal Hyperplasia, Congenital	1		1
Estradiol	Adrenal Hyperplasia, Congenital	0	1	4289300	1967	Oestrogens in congenital adrenal hyperplasia.	4289300	Estradiol	Adrenal Hyperplasia, Congenital	1		1
Estradiol	Adrenal Hyperplasia, Congenital	0	1	4371221	1974	Serum 17-alpha-hydroxyprogesterone, progesterone, estradiol, and testosterone in the diagnosis and management of congenital adrenal hyperplasia.	4371221	Estradiol	Adrenal Hyperplasia, Congenital	1		1
Estradiol	Adrenal Hyperplasia, Congenital	0	1	4795966	1973	Plasma estrogens in childhood and puberty under physiologic and pathologic conditions.	4795966	Estradiol	Adrenal Hyperplasia, Congenital	1		1
Estradiol	Adrenal Hyperplasia, Congenital	0	1	5688816	1968	Production of congenital adrenocortical hyperplasia in rats by estradiol-17-beta and inhibition of 3-beta-hydroxysteroid dehydrogenase.	5688816	Estradiol	Adrenal Hyperplasia, Congenital	1		1
Estradiol	Adrenal Hyperplasia, Congenital	0	1	5843262	1965	Biosynthesis of steroids in various tissues related to feminizing syndromes.	5843262	Estradiol	Adrenal Hyperplasia, Congenital	1		1
Estradiol	Adrenal Hyperplasia, Congenital	0	1	5944308	1966	[Quantitative determination of estrone and estradiol-17-beta in healthy women and men and in pathological conditions].	5944308	Estradiol	Adrenal Hyperplasia, Congenital	1		1
Estradiol	Adrenal Hyperplasia, Congenital	0	0	7438482	1980	Oestrogen dynamics in adrenal venous effluents in congenital virilizing adrenal hyperplasia.	7438482	Estradiol	Adrenal Hyperplasia, Congenital	1		1
Estradiol	Adrenal Hyperplasia, Congenital	0	0	8530686	1995	Induction of artificial endometrial cycles with oestradiol implants and injectable progesterone: establishment of a viable pregnancy in a woman with 17-alpha-hydroxylase deficiency.	8530686	Estradiol	Adrenal Hyperplasia, Congenital	1		1
Estradiol	Adrenal Hyperplasia, Congenital	0	0	8943512	1996	Ovarian hyperstimulation syndrome with low oestradiol in non-classical 17 alpha-hydroxylase, 17,20-lyase deficiency: what is the role of oestrogens?	8943512	Estradiol	Adrenal Hyperplasia, Congenital	1		1
Estradiol	Adrenal Hyperplasia, Congenital	0	0	8957277	1996	Substitution with testosterone as aromatizable substrate for induction of follicular maturation, estradiol production and ovulation in a patient with 17 alpha-hydroxylase deficiency.	8957277	Estradiol	Adrenal Hyperplasia, Congenital	1		1
Estradiol	Adrenogenital Syndrome	0	0	13993186	1963	[Diagnostic peculiarities of steroid hormone analysis in specific forms of the adrenogenital syndrome].	13993186	Estradiol	Adrenogenital Syndrome	1		1
Estradiol	Adrenogenital Syndrome	0	0	14209291	1964	THE FEMINIZING SYNDROME IN MALE SUBJECTS WITH ADRENOCORTICAL NEOPLASMS.	14209291	Estradiol	Adrenogenital Syndrome	1		1
Estradiol	Androgen-Insensitivity Syndrome	0	1	1626917	1992	Incomplete testicular feminization syndrome: studies of 17 beta-oestradiol-binding activity and aromatase activity in cultured genital fibroblasts showing impaired dihydrotestosterone-binding.	1626917	Estradiol	Androgen-Insensitivity Syndrome	1		1
Estradiol	Androgen-Insensitivity Syndrome	0	1	17011702	2007	A naturally occurring mutation in the human androgen receptor of a subject with complete androgen insensitivity confers binding and transactivation by estradiol.	17011702	Estradiol	Androgen-Insensitivity Syndrome	1		1
Estradiol	Androgen-Insensitivity Syndrome	0	1	17486276	2007	Expression of Nkx3.1 enhances 17beta-estradiol anti-tumor action in PC3 human prostate cancer cells.	17486276	Estradiol	Androgen-Insensitivity Syndrome	1		1
Estradiol	Androgen-Insensitivity Syndrome	0	1	179788	1976	Androgen and estrogen receptors in brain cytosol from male, female, and testicular feminized (tfm/y hermaphrodite) mice.	179788	Estradiol	Androgen-Insensitivity Syndrome	1		1
Estradiol	Androgen-Insensitivity Syndrome	0	1	20353424	2010	Tissue changes in senescent gerbil prostate after hormone deprivation leads to acquisition of androgen insensitivity.	20353424	Estradiol	Androgen-Insensitivity Syndrome	1		1
Estradiol	Androgen-Insensitivity Syndrome	0	1	31863	1978	Effect of the mouse mutants testicular feminization and sex reversal on hormone-mediated induction and repression of enzymes.	31863	Estradiol	Androgen-Insensitivity Syndrome	1		1
Estradiol	Androgen-Insensitivity Syndrome	0	1	4259253	1972	Estradiol and testosterone secretion by human, simian, and canine testes, in males with hypogonadism and in male pseudohermaphrodites with the feminizing testes syndrome.	4259253	Estradiol	Androgen-Insensitivity Syndrome	1		1
Estradiol	Androgen-Insensitivity Syndrome	0	1	4416135	1974	The control of gonadotropin secretion in complete testicular feminization.	4416135	Estradiol	Androgen-Insensitivity Syndrome	1		1
Estradiol	Androgen-Insensitivity Syndrome	0	1	4479558	1974	Testosterone and oestradiol in dogs with testicular tumours.	4479558	Estradiol	Androgen-Insensitivity Syndrome	1		1
Estradiol	Androgen-Insensitivity Syndrome	0	1	4799006	1973	[Induction of estrogen production in the embryonic chicken testicle by dihydrotestosterone].	4799006	Estradiol	Androgen-Insensitivity Syndrome	1		1
Estradiol	Androgen-Insensitivity Syndrome	0	0	5769946	1969	[Estrone and estradiol secretion by embryonic gonads of birds].	5769946	Estradiol	Androgen-Insensitivity Syndrome	1		1
Estradiol	Androgen-Insensitivity Syndrome	0	1	6416071	1983	Gonadotropins and gonadal steroids in androgen insensitivity (testicular feminization) syndrome: effects of castration and sex steroid administration.	6416071	Estradiol	Androgen-Insensitivity Syndrome	1		1
Estradiol	Androgen-Insensitivity Syndrome	0	1	6421963	1984	Danazol suppression of gonadal estradiol-17 beta secretion--report of two sibling cases with a complete form of testicular feminization on gonadal ultrastructure and endocrine status.	6421963	Estradiol	Androgen-Insensitivity Syndrome	1		1
Estradiol	Androgen-Insensitivity Syndrome	0	1	6792578	1981	Effect of estrogens and progesterone on gonadotropin and prolactin release in a patient with androgen insensitivity.	6792578	Estradiol	Androgen-Insensitivity Syndrome	1		1
Estradiol	Androgen-Insensitivity Syndrome	0	1	6800258	1982	Effect of danazol on gonadal steroidogenesis in patients with a complete form of testicular feminization.	6800258	Estradiol	Androgen-Insensitivity Syndrome	1		1
Estradiol	Androgen-Insensitivity Syndrome	0	1	680194	1978	Preliminary studies on streoid-binding proteins in human testes of testicular feminization syndrome.	680194	Estradiol	Androgen-Insensitivity Syndrome	1		1
Estradiol	Androgen-Insensitivity Syndrome	0	1	7645764	1995	Action of testosterone on the estradiol-induced feminization of the male chick embryo.	7645764	Estradiol	Androgen-Insensitivity Syndrome	1		1
Estradiol	Androgen-Insensitivity Syndrome	0	1	7734625	1995	Eysenck's personality dimensions and sex steroids in male abstinent alcoholics and nonalcoholics: an exploratory study.	7734625	Estradiol	Androgen-Insensitivity Syndrome	1		1
Estradiol	Androgen-Insensitivity Syndrome	0	0	831170	1977	Induction of an LH surge with estradiol benzoate in a patient with incomplete testicular feminization syndrome.	831170	Estradiol	Androgen-Insensitivity Syndrome	1		1
Estradiol	Blood-Testis Barrier	0	1	18292837	2007	During seminiferous tubule maturation testosterone and synergistic action of FSH with estradiol support germ cell survival while estradiol alone has pro-apoptotic effect.	18292837	Estradiol	Blood-Testis Barrier	1		1
Estradiol	Bulbourethral Glands	0	1	1180196	1975	The effect of exogenous administration of oestrogens on the function of the epididymis and the accessory sex glands in the boar.	1180196	Estradiol	Bulbourethral Glands	1		1
Estradiol	Cryptorchidism	1	1	10926772	2000	A molecular basis for estrogen-induced cryptorchidism.	10926772	Estradiol	Cryptorchidism	1		1
Estradiol	Cryptorchidism	0	1	11025750	2000	Elevated placental estradiol: a possible etiological factor of human cryptorchidism.	11025750	Estradiol	Cryptorchidism	1		1
Estradiol	Cryptorchidism	0	1	11025751	2000	Excess fetal estrogen as an etiological cause of human cryptorchidism.	11025751	Estradiol	Cryptorchidism	1		1
Estradiol	Cryptorchidism	0	1	12443684	2002	Blood plasma concentrations of oestradiol-17beta, testosterone and testosterone/oestradiol ratio in dogs with neoplastic and degenerative testicular diseases.	12443684	Estradiol	Cryptorchidism	1		1
Estradiol	Cryptorchidism	0	1	12722	1976	[Effect of neonatal injections of estradiol, testosterone and cryproterone acetate on plasma and testicular testosterone and on the genital system in adult male mice].	12722	Estradiol	Cryptorchidism	1		1
Estradiol	Cryptorchidism	0	1	12931	1977	Gonadotropin secretion in cryptorchid and castrate rams and the acute effects of exogenous steroid treatment.	12931	Estradiol	Cryptorchidism	1		1
Estradiol	Cryptorchidism	0	0	14245076	1965	STEROID SYNTHESIS IN THE CRYPTORCHID TESTES OF THREE CASES OF THE "TESTICULAR FEMINIZATION" SYNDROME.	14245076	Estradiol	Cryptorchidism	1		1
Estradiol	Cryptorchidism	0	0	14263903	1964	[EFFECT OF A SINGLE DOSE OF ESTRADIOL BENZOATE ADMINISTERED BEFORE THE 5TH DAY OF LIFE ON THE GENITAL TRACT OF THE RAT].	14263903	Estradiol	Cryptorchidism	1		1
Estradiol	Cryptorchidism	0	0	14289090	1964	[CONGENITAL CRYPTORCHISM INDUCED BY ESTROGEN INJECTION INTO THE PREGNANT MOUSE].	14289090	Estradiol	Cryptorchidism	1		1
Estradiol	Cryptorchidism	0	1	14715828	2004	Dysmetabolic syndrome in a man with a novel mutation of the aromatase gene: effects of testosterone, alendronate, and estradiol treatment.	14715828	Estradiol	Cryptorchidism	1		1
Estradiol	Cryptorchidism	0	1	15371802	2004	Reproductive hormone levels in infants with cryptorchidism during postnatal activation of the pituitary-testicular axis.	15371802	Estradiol	Cryptorchidism	1		1
Estradiol	Cryptorchidism	0	1	16873133	2006	Plasma testosterone and estradiol levels in unilateral cryptorchidism.	16873133	Estradiol	Cryptorchidism	1		1
Estradiol	Cryptorchidism	0	1	17712483	2007	17beta-estradiol stimulates proliferation of spermatogonia in experimental cryptorchid mice.	17712483	Estradiol	Cryptorchidism	1		1
Estradiol	Cryptorchidism	0	1	18465685	2008	The effects of cryptorchidism on the regulation of steroidogenesis and gap junctional communication in equine testes.	18465685	Estradiol	Cryptorchidism	1		1
Estradiol	Cryptorchidism	0	1	19037884	2009	Use of intralesional oestradiol concentration to identify a functional pulmonary metastasis of canine sertoli cell tumour.	19037884	Estradiol	Cryptorchidism	1		1
Estradiol	Cryptorchidism	0	1	19233	1977	Estradiol binding capacity in the cryptorchid rat testis.	19233	Estradiol	Cryptorchidism	1		1
Estradiol	Cryptorchidism	0	1	1968991	1990	Peripheral plasma levels of LH, testosterone, and estradiol-17 beta before and after orchiopexy in unilaterally cryptorchid dogs.	1968991	Estradiol	Cryptorchidism	1		1
Estradiol	Cryptorchidism	0	1	21752447	2011	In vitro effects of estradiol-17?, monobutyl phthalate and mono-(2-ethylhexyl) phthalate on the secretion of testosterone and insulin-like peptide 3 by interstitial cells of scrotal and retained testes in dogs.	21752447	Estradiol	Cryptorchidism	1		1
Estradiol	Cryptorchidism	1	1	23469656	2013	[Establishment of cryptorchid infertile models by postnatal injection of estradiol in mice].	23469656	Estradiol	Cryptorchidism	1		1
Estradiol	Cryptorchidism	0	1	242175	1975	The effect of artificial cryptorchidism on serum oestrogen and testosterone levels in the adult male rat.	242175	Estradiol	Cryptorchidism	1		1
Estradiol	Cryptorchidism	0	1	2566621	1989	Improvement of spermatogenesis after treatment with the antiestrogen tamoxifen in a man with the incomplete androgen insensitivity syndrome.	2566621	Estradiol	Cryptorchidism	1		1
Estradiol	Cryptorchidism	0	1	2569957	1989	Concentrations of oestradiol and testosterone in peripheral and spermatic venous blood of dogs with unilateral cryptorchidism.	2569957	Estradiol	Cryptorchidism	1		1
Estradiol	Cryptorchidism	0	1	2570718	1989	AVP receptors of mouse Leydig cells are regulated by LH and E2 and influenced by experimental cryptorchidism.	2570718	Estradiol	Cryptorchidism	1		1
Estradiol	Cryptorchidism	0	1	2857482	1985	Kinetics of the steroidogenic response to single versus repeated doses of human chorionic gonadotropin in boys in prepuberty and early puberty.	2857482	Estradiol	Cryptorchidism	1		1
Estradiol	Cryptorchidism	0	1	2888831	1987	Undescended testis and hormone levels in early pregnancy.	2888831	Estradiol	Cryptorchidism	1		1
Estradiol	Cryptorchidism	0	1	2893331	1987	[The GnRH test reveals changes in readiness of testosterone and estradiol secretion in boys with bilateral cryptorchism].	2893331	Estradiol	Cryptorchidism	1		1
Estradiol	Cryptorchidism	0	1	36274	1979	Alterations in steroidogenesis and human chorionic gonadotropin binding in the cryptorchid rat testis.	36274	Estradiol	Cryptorchidism	1		1
Estradiol	Cryptorchidism	0	1	4150097	1970	The effects of steroid and gonadotrophic hormones in vitro on the metabolic activity of normal and cryptorchid rat testicular tissues.	4150097	Estradiol	Cryptorchidism	1		1
Estradiol	Cryptorchidism	0	1	4151680	1974	Plasma testosterone and estradiol concentration in prepubertal boys with cryptorchidism before and after dexamethasone and after human chorionic gonadotropin administration.	4151680	Estradiol	Cryptorchidism	1		1
Estradiol	Cryptorchidism	1	1	4152351	1973	[Growth and structure of cryptorchid testes in mice born of mothers treated by oestradiol during pregnancy (author's transl)].	4152351	Estradiol	Cryptorchidism	1		1
Estradiol	Cryptorchidism	0	1	4153231	1974	[Plasma levels of testosterone and estradiol in prepuberal children with cryptorchism and anorchia before and after administration of HCG].	4153231	Estradiol	Cryptorchidism	1		1
Estradiol	Cryptorchidism	0	1	4153922	1974	[Endocrine function of the testis in 125 cases of cryptorchism].	4153922	Estradiol	Cryptorchidism	1		1
Estradiol	Cryptorchidism	1	1	4387385	1968	[Genital malformations induced in adult mice by a prenatal estrogenic action. I. The male (male pseudo-hermaphroditism)].	4387385	Estradiol	Cryptorchidism	1		1
Estradiol	Cryptorchidism	0	1	4389015	1967	[Stimulation by postnatal estrogen treatment of female genital structures obtained in male adult mice by injection of estradiol in the pregnant mother].	4389015	Estradiol	Cryptorchidism	1		1
Estradiol	Cryptorchidism	0	1	4400631	1972	The hormonal response to HCG stimulation in male children and adolescents.	4400631	Estradiol	Cryptorchidism	1		1
Estradiol	Cryptorchidism	0	1	4405594	1972	[Comparative study of changes in gonadotropic cells and testis in male rats treated with estrogens during the neonatal period].	4405594	Estradiol	Cryptorchidism	1		1
Estradiol	Cryptorchidism	0	1	6105952	1980	Cryptorchid rhesus macaques: long term studies on changes in gonadotropins and gonadal steroids.	6105952	Estradiol	Cryptorchidism	1		1
Estradiol	Cryptorchidism	0	1	6105953	1980	Influence of bilateral cryptorchidism in the mature rat: alterations in testicular function and serum hormone levels.	6105953	Estradiol	Cryptorchidism	1		1
Estradiol	Cryptorchidism	0	1	6108036	1980	Decreased testicular response to acute LH-stimulation and increased intratesticular concentration of oestradiol-17 beta in the abdominal testes in cryptorchid rats.	6108036	Estradiol	Cryptorchidism	1		1
Estradiol	Cryptorchidism	0	1	6111879	1980	Transmission and scanning electron microscopy of epididymis in male mice receiving estrogen during gestation.	6111879	Estradiol	Cryptorchidism	1		1
Estradiol	Cryptorchidism	0	1	6115686	1981	Cryptorchidism: residual effects on steroid-regulated gonadotropin release in recently castrated rhesus monkeys.	6115686	Estradiol	Cryptorchidism	1		1
Estradiol	Cryptorchidism	0	1	6118000	1980	[Regulation of testicular function by estradiol. I. Standard of development and variations in the post-cryptorchism estradiol receptor].	6118000	Estradiol	Cryptorchidism	1		1
Estradiol	Cryptorchidism	0	1	7584881	1995	Bone mass in androgen-insensitivity syndrome: response to hormonal replacement therapy.	7584881	Estradiol	Cryptorchidism	1		1
Estradiol	Cryptorchidism	0	1	8605110	1996	A case-control study of cryptorchidism and maternal hormone concentrations in early pregnancy.	8605110	Estradiol	Cryptorchidism	1		1
Estradiol	Cryptorchidism	0	1	8941	1976	Hypophyso-gonadal function in the cryptorchid child: differences between unilateral and bilateral cryptorchids.	8941	Estradiol	Cryptorchidism	1		1
Estradiol	Disorders of Sex Development	0	1	10341717	1999	Evidence of sex reversal in the gonads of chicken embryos after oestrogen treatment as detected by expression of lutropin receptor.	10341717	Estradiol	Disorders of Sex Development	1		1
Estradiol	Disorders of Sex Development	0	1	10868483	2000	Sex steroids relative to alternative mating behaviors in the simultaneous hermaphrodite Serranus subligarius (Perciformes: Serranidae).	10868483	Estradiol	Disorders of Sex Development	1		1
Estradiol	Disorders of Sex Development	0	1	10911399	2000	Induction of gonadal intersex in genotypic male rainbow trout (Oncorhynchus mykiss) embryos following immersion in estradiol-17beta.	10911399	Estradiol	Disorders of Sex Development	1		1
Estradiol	Disorders of Sex Development	0	1	11466233	2001	Estrogen-induced gonadal sex reversal in the tammar wallaby.	11466233	Estradiol	Disorders of Sex Development	1		1
Estradiol	Disorders of Sex Development	0	1	11800162	2001	The influence of estrogen on the developing male marsupial.	11800162	Estradiol	Disorders of Sex Development	1		1
Estradiol	Disorders of Sex Development	0	1	122442	1978	Gynecomastia as a familial incomplete male pseudohermaphroditism type 1: a limited androgen resistance syndrome.	122442	Estradiol	Disorders of Sex Development	1		1
Estradiol	Disorders of Sex Development	0	1	12840815	2003	Degree of sex reversal as related to plasma steroid levels in genetic female chickens (Gallus domesticus) treated with Fadrozole.	12840815	Estradiol	Disorders of Sex Development	1		1
Estradiol	Disorders of Sex Development	0	0	14194452	1964	CLINICAL, HORMONAL AND CYTOGENETIC FINDINGS IN A TRUE HERMAPHRODITE.	14194452	Estradiol	Disorders of Sex Development	1		1
Estradiol	Disorders of Sex Development	0	0	14201828	1964	[THE ENDOCRINE TESTICLE. (RECENT PHYSIOLOGICAL AND PHYSIOPATHOLOGICAL IDEAS)].	14201828	Estradiol	Disorders of Sex Development	1		1
Estradiol	Disorders of Sex Development	0	0	14208644	1964	[BIOLOGIC STUDY OF A CASE OF "FEMINIZING TESTIS"].	14208644	Estradiol	Disorders of Sex Development	1		1
Estradiol	Disorders of Sex Development	0	0	14245076	1965	STEROID SYNTHESIS IN THE CRYPTORCHID TESTES OF THREE CASES OF THE "TESTICULAR FEMINIZATION" SYNDROME.	14245076	Estradiol	Disorders of Sex Development	1		1
Estradiol	Disorders of Sex Development	0	0	14252276	1965	TRUE HERMAPHRODITISM WITH XX-XY MOSAICISM, PROBABLY DUE TO DOUBLE FERTILIZATION OF THE OVUM.	14252276	Estradiol	Disorders of Sex Development	1		1
Estradiol	Disorders of Sex Development	0	0	14290160	1965	STEROID BIOSYNTHESIS IN VITRO BY FEMINIZING TESTES.	14290160	Estradiol	Disorders of Sex Development	1		1
Estradiol	Disorders of Sex Development	0	0	14344569	1965	[TREATMENT WITH ESTROGENS IN PREGNANCY AND MASCULINIZING GENITAL MALFORMATIONS IN A NEWBORN INFANT].	14344569	Estradiol	Disorders of Sex Development	1		1
Estradiol	Disorders of Sex Development	1	1	16139364	2006	All ZZ male Xenopus laevis provides a clear sex-reversal test for feminizing endocrine disruptors.	16139364	Estradiol	Disorders of Sex Development	1		1
[truncated: 2,492 more rows]

## Sheet: CuratedList
Curated List
[truncated: 154 more rows]
