# Supplementary material for: Systems Toxicology of Male Reproductive Development: Profiling 774 Chemicals for Molecular Targets and Adverse Outcomes
Source: Environ Health Perspect. 2015 Dec 11;124(7):1050–61. doi: 10.1289/ehp.1510385 (PMC4937872; doi:10.1289/ehp.1510385)
Supplement: (569 KB) PDF [file ehp.1510385.s001.acco.zip › 1510385ART-Leung SM Excel File S2.xlsx]

## Sheet: Malformation
Excel File S2. Malformation. Search terms used to map "study_type", "species", "generation", "gender", "effect_type", "effect_target" and
"effect_desc" for each outcome in the EPA Toxicity Reference Database (ToxRefDB; http://www.epa.gov/ncct/toxrefdb/, accessed 31 January 2013)
Malformation	study_type	species	generation	gender	effect_type	effect_target	effect_desc
Decreased anogential distance	Developmental	rat	Fetus	M	Reproductive	Sexual Developmental Landmark	Anogenital Distance (AGD)
			Offspring (F1)	M	Reproductive	Sexual Developmental Landmark	Anogenital Distance (AGD)
	Multigenerational	rat	Offspring (F1)	M	Reproductive	Sexual Developmental Landmark	Anogenital Distance (AGD)
			Offspring (F2)	M	Reproductive	Sexual Developmental Landmark	Anogenital Distance (AGD)
			Offspring (F3)	M	Reproductive	Sexual Developmental Landmark	Anogenital Distance (AGD)
Hypospadias	Developmental	rat	Offspring (F1)	M	Developmental	Penis	Hypospadias
	Multigenerational	rat	Offspring (F1)	M	Developmental	Penis	Hypospadias
Cryptorchidism	Developmental	rabbit	Fetus	M+F	Developmental	Testes	Cryptorchidism
		rat	Fetus	M+F	Developmental	Testes	Cryptorchidism
							Delayed Descent
	Multigenerational	rat	Offspring (F1)	M	Developmental	Testes	Delayed Descent
			Offspring (F2)	M	Developmental	Testes	Delayed Descent
			Offspring (F3)	M	Developmental	Testes	Delayed Descent
Nipple Retention	Developmental	mouse	Fetus	M+F	Reproductive	Sexual Developmental Landmark	Nipple Development
		rat	Offspring (F1)	M	Reproductive	Sexual Developmental Landmark	Nipple Development
	Multigenerational	rat	Offspring (F1)	M	Reproductive	Sexual Developmental Landmark	Nipple Development
			Offspring (F2)	M	Reproductive	Sexual Developmental Landmark	Nipple Development

## Sheet: Testicular tumor
Supplementary Material, Excel Workbook S1: Testicular Tumor. Search terms used to map "study_type", "species", "generation", "gender", "effect_type", "effect_target" and
"effect_desc" for each outcome in the EPA Toxicity Reference Database (ToxRefDB; http://www.epa.gov/ncct/toxrefdb/, accessed 31 January 2013)
Testicular tumor	study_type	species	generation	gender	effect_type	effect_target	effect_desc
Adenoma	Chronic	rat	Adult (P1)	M	Pathology (Neoplastic)	Testes	Adenoma
Interstitial cell tumor	Chronic	mouse	Adult (P1)	M	Pathology (Neoplastic)	Testes	Interstitial Cell Tumor NOS
		rat	Adult (P1)	M	Pathology (Neoplastic)	Testes	Interstitial Cell Tumor Benign
							Interstitial Cell Tumor NOS
Mesothelioma	Chronic	rat	Adult (P1)	M	Pathology (Neoplastic)	Testes	Mesothelioma Malignant
							Mesothelioma NOS
Other	Chronic	rat	Adult (P1)	M	Pathology (Neoplastic)	Testes	Neoplasm NOS

## Sheet: Sperm effect
Supplementary Material, Excel Workbook S1: Sperm Effect Search terms used to map "study_type", "species", "generation", "gender", "effect_type", "effect_target" and
"effect_desc" for each outcome in the EPA Toxicity Reference Database (ToxRefDB; http://www.epa.gov/ncct/toxrefdb/, accessed 31 January 2013)
Sperm measure	study_type	species	generation	gender	effect_type	effect_target	effect_desc
Morphology	Chronic	rat	Adult (P1)	M	Reproductive	Sperm morphology	Abnormal
	Developmental	rabbit	Offspring (F1)	M	Reproductive	Sperm morphology	Abnormal
	Multigenerational	mouse	Adult (P1)	M	Reproductive	Sperm morphology	Abnormal
			Offspring (F1)	M	Reproductive	Sperm morphology	Abnormal
		rat	Adult (P1)	M	Reproductive	Sperm morphology	Abnormal
			Offspring (F1)	M	Reproductive	Sperm morphology	Abnormal
	Reproductive	mouse	Adult (P1)	M	Reproductive	Sperm morphology	Abnormal
	Subchronic	mouse	Adult (P1)	M	Reproductive	Sperm morphology	Abnormal
		rat	Adult (P1)	M	Reproductive	Sperm morphology	Abnormal
Motility	Developmental	rat	Offspring (F1)	M	Reproductive	Sperm Measure	Sperm motility
	Multigenerational	mouse	Adult (P1)	M	Reproductive	Sperm Measure	Sperm motility
			Offspring (F1)	M	Reproductive	Sperm Measure	Sperm motility
		rat	Adult (P1)	M	Reproductive	Sperm Measure	Sperm motility
			Offspring (F1)	M	Reproductive	Sperm Measure	Sperm motility
	Reproductive	rat	Adult (P1)	M	Reproductive	Sperm Measure	Sperm motility
	Subchronic	mouse	Adult (P1)	M	Reproductive	Sperm Measure	Sperm motility
		rat	Adult (P1)	M	Reproductive	Sperm Measure	Sperm motility
Epididymal sperm count	Multigenerational	mouse	Adult (P1)	M	Reproductive	Sperm Measure	Epididymal sperm
			Offspring (F1)	M	Reproductive	Sperm Measure	Epididymal sperm
		rat	Adult (P1)	M	Reproductive	Sperm Measure	Epididymal sperm
			Offspring (F1)	M	Reproductive	Sperm Measure	Epididymal sperm
			Offspring (F2)	M	Reproductive	Sperm Measure	Epididymal sperm
	Reproductive	rat	Adult (P1)	M	Reproductive	Sperm Measure	Epididymal sperm
	Subchronic	mouse	Adult (P1)	M	Reproductive	Sperm Measure	Epididymal sperm
		rat	Adult (P1)	M	Reproductive	Sperm Measure	Epididymal sperm
Testicular spermatid count	Multigenerational	mouse	Adult (P1)	M	Reproductive	Sperm Measure	Testicular spermatid
		rat	Adult (P1)	M	Reproductive	Sperm Measure	Testicular spermatid
			Offspring (F1)	M	Reproductive	Sperm Measure	Testicular spermatid
			Offspring (F2)	M	Reproductive	Sperm Measure	Testicular spermatid
			Offspring (F3)	M	Reproductive	Sperm Measure	Testicular spermatid
	Subchronic	mouse	Adult (P1)	M	Reproductive	Sperm Measure	Testicular spermatid
		rat	Adult (P1)	M	Reproductive	Sperm Measure	Testicular spermatid
			Offspring (F1)	M	Reproductive	Sperm Measure	Testicular spermatid
Sperm count	Chronic	mouse	Adult (P1)	M	Reproductive	Sperm Measure	Sperm Count
	Multigenerational	mouse	Adult (P1)	M	Reproductive	Sperm Measure	Sperm Count
		rat	Adult (P1)	M	Reproductive	Sperm Measure	Sperm Count
			Offspring (F1)	M	Reproductive	Sperm Measure	Sperm Count
	Reproductive	mouse	Adult (P1)	M	Reproductive	Sperm Measure	Sperm Count
		rat	Adult (P1)	M	Reproductive	Sperm Measure	Sperm Count
			Offspring (F1)	M	Reproductive	Sperm Measure	Sperm Count
	Subchronic	mouse	Adult (P1)	M	Reproductive	Sperm Measure	Sperm Count
		rat	Adult (P1)	M	Reproductive	Sperm Measure	Sperm Count

## Sheet: Histological effect
Supplementary Material, Excel Workbook S1: Histological Effect Search terms used to map "study_type", "species", "generation", "gender", "effect_type", "effect_target" and
"effect_desc" for each outcome in the EPA Toxicity Reference Database (ToxRefDB; http://www.epa.gov/ncct/toxrefdb/, accessed 31 January 2013)
Histological change	study_type	species	generation	gender	effect_type	effect_target	effect_desc
Prostate	Chronic	mouse	Adult (P1)	M	Pathology (Non-neoplastic)	Prostate	Dilatation
							Distended
							Hyperplasia
							Infiltration Cellular
							Inflammation
		rat	Adult (P1)	M	Pathology (Non-neoplastic)	Prostate	Abscess
							Corpora Amylacea
							Fibrosis
							Hyperplasia
							Inflammation
							Mineralization
							Secretory Fluid
	Developmental	rat	Offspring (F1)	M	Pathology (Non-neoplastic)	Prostate	Fibrosis
							Hyperplasia
							Infiltration Cellular
							Lesion(s) (NOS)
	Multigenerational	rat	Adult (P1)	M	Pathology (Non-neoplastic)	Prostate	Inflammation
			Offspring (F1)	M	Pathology (Non-neoplastic)	Prostate	Corpora Amylacea
							Inflammation
							Mineralization
							Secretory Fluid
	Reproductive	rat	Adult (P1)	M	Pathology (Non-neoplastic)	Prostate	Cellular Alteration
							Ectasia
	Subchronic	rat	Adult (P1)	M	Pathology (Non-neoplastic)	Prostate	Congestion
							Hemorrhage
							Secretory Fluid
Seminal vesicle	Chronic	mouse	Adult (P1)	M	Pathology (Non-neoplastic)	Seminal Vesicle	Dilatation
							Distended
							Fibrosis
							Hyperplasia
							Inflammation
		rat	Adult (P1)	M	Pathology (Non-neoplastic)	Seminal Vesicle	Arteritis
							Degeneration
							Hyperplasia
							Infiltration Cellular
							Secretory Fluid
	Developmental	rat	Offspring (F1)	M	Pathology (Non-neoplastic)	Seminal Vesicle	Fibrosis
							Hyperplasia
							Infiltration Cellular
							Lesion(s) (NOS)
	Reproductive	rat	Adult (P1)	M	Pathology (Non-neoplastic)	Seminal Vesicle	Secretory Fluid
	Subchronic	rat	Adult (P1)	M	Pathology (Non-neoplastic)	Seminal Vesicle	Colloid Content
							Depletion Cellular
							Hypoplasia
							Secretory Fluid
Epididymis	Chronic	mouse	Adult (P1)	M	Pathology (Non-neoplastic)	Epididymis	Atypia Cellular
							Atypical Cells
							Concretion
							Cyst
							Degeneration
							Depletion
							Dilatation
							Distended
							Granuloma
							Infiltration Cellular
							Lymphoid Aggregation
							Mineralization
		rat	Adult (P1)	M	Pathology (Non-neoplastic)	Epididymis	Atypia Cellular
							Degeneration
							Depletion
							Foreign Body
							Granuloma
							Inflammation
							Macrophage Accumulation
							Mineralization
							Nuclear Alteration
							Polyarteritis
							Vacuolization
	Multigenerational	mouse	Offspring (F1)	M	Pathology (Non-neoplastic)	Epididymis	Degeneration
		rat	Adult (P1)	M	Pathology (Non-neoplastic)	Epididymis	Degeneration
							Depletion
							Foreign Body
							Vacuolization
			Offspring (F1)	M	Pathology (Non-neoplastic)	Epididymis	Degeneration
							Foreign Body
							Hypoplasia
							Infiltration Cellular
							Inflammation
							Lymphoid Aggregation
							Vacuolization
	Reproductive	rat	Adult (P1)	M	Pathology (Non-neoplastic)	Epididymis	Cellular Alteration
							Degeneration
							Inflammation
	Subchronic	mouse	Adult (P1)	M	Pathology (Non-neoplastic)	Epididymis	Necrosis
							Vacuolization Cytoplasmic
		rat	Adult (P1)	M	Pathology (Non-neoplastic)	Epididymis	Cellular Alteration
							Congestion
							Degeneration
							Foreign Body
							Hyperplasia
							Inflammation
							Vacuolization
Testes	Chronic	mouse	Adult (P1)	M	Pathology (Gross)	Testes	Foci
							Mottling
					Pathology (Non-neoplastic)	Testes	Amyloid Deposition
							Calculus
							Concretion
							Hypertrophy
							Mineralization
							Necrosis
							Thrombosis
							Vacuolization
		rat	Adult (P1)	M	Pathology (Gross)	Testes	Cyst
					Pathology (Non-neoplastic)	Testes	Arteritis
							Cyst
							Edema
							Hypertrophy
							Infiltration Cellular
							Mineralization
							Necrosis
							Polyarteritis
	Developmental	rat	Offspring (F1)	M	Pathology (Non-neoplastic)	Testes	Ectopic Tissue
	Multigenerational	rat	Offspring (F1)	M	Pathology (Non-neoplastic)	Testes	Edema
							Fibrosis
							Mineralization
	Reproductive	rat	Adult (P1)	M	Pathology (Non-neoplastic)	Testes	Cytoplasmic Alteration
							Dilatation
							Edema
							Necrosis
							Vacuolization
	Subchronic	mouse	Adult (P1)	M	Pathology (Gross)	Testes	Foci
					Pathology (Non-neoplastic)	Testes	Cellular Alteration
							Hypertrophy
							Mineralization
							Necrosis
		rat	Adult (P1)	M	Pathology (Non-neoplastic)	Testes	Calculus
							Cellular Alteration
							Congestion
							Dilatation
							Edema
							Mineralization
							Necrosis
							Nuclear Alteration
							Pigmentation
							Thickened
							Vacuolization
Epididymis (spermatogenesis-specific)	Chronic	mouse	Adult (P1)	M	Pathology (Non-neoplastic)	Epididymis	Aspermia
							Granuloma Sperm
							Oligospermia
							Spermatocele
		rat	Adult (P1)	M	Pathology (Non-neoplastic)	Epididymis	Aspermia
							Azoospermia
							Giant Cell
							Oligospermia
	Multigenerational	mouse	Adult (P1)	M	Pathology (Non-neoplastic)	Epididymis	Oligospermia
		rat	Adult (P1)	M	Pathology (Non-neoplastic)	Epididymis	Oligospermia
			Offspring (F1)	M	Pathology (Non-neoplastic)	Epididymis	Aspermia
							Oligospermia
	Reproductive	rat	Adult (P1)	M	Pathology (Non-neoplastic)	Epididymis	Aspermia
							Granuloma Sperm
							Oligospermia
	Subchronic	rat	Adult (P1)	M	Pathology (Non-neoplastic)	Epididymis	Aspermia
							Azoospermia
							Immature Sperm
							Oligospermia
							Reduced Spermatogenesis
Testes (spermatogenesis-specific)	Chronic	mouse	Adult (P1)	M	Pathology (Non-neoplastic)	Testes	Degeneration
							Depletion Cellular
							Hyperplasia
							Hypospermatogenesis
							Hypospermia
							Reduced Spermatogenesis
							Spermatogenic Arrest
		rat	Adult (P1)	M	Pathology (Gross)	Testes	Degeneration
				M	Pathology (Non-neoplastic)	Testes	Degeneration
							Delayed Spermiation, Retained Spermatids
							Granuloma
							Hyperplasia
							Reduced Spermatogenesis
							Spermatogenic Arrest
	Developmental	rat	Fetus	M+F	Developmental	Testes	Hypoplasia
	Multigenerational	mouse	Adult (P1)	M	Pathology (Non-neoplastic)	Testes	Degeneration
							Hyperplasia
			Offspring (F1)	M	Pathology (Non-neoplastic)	Testes	Degeneration
							Hyperplasia
		rat	Adult (P1)	M	Pathology (Gross)	Testes	Degeneration
							Aspermia
							Degeneration
							Hyperplasia
			Offspring (F1)	M	Pathology (Gross)	Testes	Degeneration
							Aspermia
							Degeneration
							Depletion Cellular
							Hyperplasia
							Hypoplasia
							Reduced Spermatogenesis
	Reproductive	rat	Adult (P1)	M	Pathology (Non-neoplastic)	Testes	Degeneration
							Delayed Spermiation, Retained Spermatids
							Exfoliated Germ Cell
							Giant Cell
							Hyperplasia
							Immature Sperm
							Reduced Spermatogenesis
							Spermatogenic Arrest
	Subchronic	mouse	Adult (P1)	M	Pathology (Non-neoplastic)	Testes	Degeneration
							Giant Cell
							Hyperplasia
							Hypoplasia
							Spermatogenic Arrest
		rabbit	Adult (P1)	M	Pathology (Non-neoplastic)	Testes	Degeneration
		rat	Adult (P1)	M	Pathology (Non-neoplastic)	Testes	Aspermia
							Azoospermia
							Degeneration
							Depletion Cellular
							Giant Cell
							Hyperplasia
							Hypoplasia
							Hypospermatogenesis
							Hypospermia
							Immature Sperm
							Reduced Spermatogenesis
							Spermatogenic Arrest

## Sheet: Relative weight
Supplementary Material, Excel Workbook S1: Reduced Relative Organ Weight. Search terms used to map "study_type", "species", "generation", "gender", "effect_type", "effect_target"
and "effect_desc" for each outcome in the EPA Toxicity Reference Database (ToxRefDB; http://www.epa.gov/ncct/toxrefdb/, accessed 31 January 2013)
Reduced relative organ weight	study_type	species	generation	gender	effect_type	effect_target	effect_desc
Prostate	Chronic	mouse	Adult (P1)	M	Pathology (Gross)	Prostate	Reduced size
		rat	Adult (P1)	M	Organ Weight	Prostate	Relative to Body Weight
							Relative to Brain Weight
					Pathology (Gross)	Prostate	Reduced size
					Pathology (Non-neoplastic)	Prostate	Atrophy
	Developmental	rat	Offspring (F1)	M	Pathology (Non-neoplastic)	Prostate	Atrophy
	Multigenerational	mouse	Offspring (F1)	M	Organ Weight	Prostate	Relative to Body Weight
		rat	Adult (P1)	M	Organ Weight	Prostate	Relative to Body Weight
					Pathology (Gross)	Prostate	Reduced size
			Offspring (F1)	M	Organ Weight	Prostate	Relative to Body Weight
							Relative to Brain Weight
					Pathology (Gross)	Prostate	Reduced size
					Pathology (Non-neoplastic)	Prostate	Atrophy
			Offspring (F2)	M	Organ Weight	Prostate	Relative to Body Weight
	Reproductive	rat	Adult (P1)	M	Organ Weight	Prostate	Relative to Body Weight
					Pathology (Gross)	Prostate	Reduced size
			Offspring (F1)	M	Organ Weight	Prostate	Relative to Body Weight
	Subchronic	mouse	Adult (P1)	M	Organ Weight	Prostate	Relative to Body Weight
		rat	Adult (P1)	M	Organ Weight	Prostate	Relative to Body Weight
					Pathology (Gross)	Prostate	Reduced size
					Pathology (Non-neoplastic)	Prostate	Atrophy
Seminal vesicle	Chronic	mouse	Adult (P1)	M	Pathology (Gross)	Seminal Vesicle	Reduced size
					Pathology (Non-neoplastic)	Seminal Vesicle	Atrophy
		rat	Adult (P1)	M	Organ Weight	Seminal Vesicle	Relative to Body Weight
					Pathology (Gross)	Seminal Vesicle	Reduced size
					Pathology (Non-neoplastic)	Seminal Vesicle	Atrophy
	Developmental	rat	Offspring (F1)	M	Organ Weight	Seminal Vesicle	Relative to Body Weight
	Multigenerational	mouse	Offspring (F1)	M	Organ Weight	Seminal Vesicle	Relative to Body Weight
		rat	Adult (P1)	M	Organ Weight	Seminal Vesicle	Relative to Body Weight
					Pathology (Non-neoplastic)	Seminal Vesicle	Atrophy
			Offspring (F1)	M	Organ Weight	Seminal Vesicle	Relative to Body Weight
					Pathology (Gross)	Seminal Vesicle	Reduced size
					Pathology (Non-neoplastic)	Seminal Vesicle	Atrophy
	Reproductive	rat	Adult (P1)	M	Organ Weight	Seminal Vesicle	Relative to Body Weight
					Pathology (Gross)	Seminal Vesicle	Reduced size
					Pathology (Non-neoplastic)	Seminal Vesicle	Atrophy
			Offspring (F1)	M	Organ Weight	Seminal Vesicle	Relative to Body Weight
	Subchronic	mouse	Adult (P1)	M	Organ Weight	Seminal Vesicle	Relative to Body Weight
		rat	Adult (P1)	M	Organ Weight	Seminal Vesicle	Relative to Body Weight
					Pathology (Gross)	Seminal Vesicle	Reduced size
					Pathology (Non-neoplastic)	Seminal Vesicle	Atrophy
Epididymis	Chronic	mouse	Adult (P1)	M	Pathology (Gross)	Epididymis	Reduced size
		rat	Adult (P1)	M	Organ Weight	Epididymis	Relative to Body Weight
					Pathology (Gross)	Epididymis	Reduced size
					Pathology (Non-neoplastic)	Epididymis	Atrophy
	Multigenerational	mouse	Adult (P1)	M	Organ Weight	Epididymis	Relative to Body Weight
			Offspring (F1)	M	Organ Weight	Epididymis	Relative to Body Weight
		rat	Adult (P1)	M	Organ Weight	Epididymis	Relative to Body Weight
			Offspring (F1)	M	Developmental	Epididymis	Small
					Organ Weight	Epididymis	Relative to Body Weight
					Pathology (Gross)	Epididymis	Reduced size
					Pathology (Non-neoplastic)	Epididymis	Atrophy
			Offspring (F2)	M	Developmental	Epididymis	Small
					Organ Weight	Epididymis	Relative to Body Weight
			Offspring (F3)	M	Organ Weight	Epididymis	Relative to Body Weight
	Reproductive	rat	Adult (P1)	M	Organ Weight	Epididymis	Relative to Body Weight
					Pathology (Gross)	Epididymis	Reduced size
	Subchronic	mouse	Adult (P1)	M	Pathology (Gross)	Epididymis	Reduced size
		rat	Adult (P1)	M	Organ Weight	Epididymis	Relative to Body Weight
					Pathology (Gross)	Epididymis	Reduced size
					Pathology (Non-neoplastic)	Epididymis	Atrophy
Testes	Chronic	mouse	Adult (P1)	M	Organ Weight	Testes	Relative to Body Weight
					Organ Weight	Testes	Relative to Brain Weight
					Pathology (Gross)	Testes	Reduced size
					Pathology (Non-neoplastic)	Testes	Atrophy
		rat	Adult (P1)	M	Organ Weight	Testes	Relative to Body Weight
					Organ Weight	Testes	Relative to Brain Weight
					Pathology (Gross)	Testes	Reduced size
					Pathology (Non-neoplastic)	Testes	Atrophy
	Developmental	rat	Fetus	M	Developmental	Testes	Small
	Multigenerational	mouse	Adult (P1)	M	Organ Weight	Testes	Relative to Body Weight
					Pathology (Non-neoplastic)	Testes	Atrophy
			Offspring (F1)	M	Organ Weight	Testes	Relative to Body Weight
					Pathology (Non-neoplastic)	Testes	Atrophy
		rat	Adult (P1)	M	Organ Weight	Testes	Relative to Body Weight
					Pathology (Gross)	Testes	Reduced size
					Pathology (Non-neoplastic)	Testes	Atrophy
			Offspring (F1)	M	Developmental	Testes	Small
					Organ Weight	Testes	Relative to Body Weight
							Relative to Brain Weight
					Pathology (Gross)	Testes	Reduced size
					Pathology (Non-neoplastic)	Testes	Atrophy
			Offspring (F2)	M	Developmental	Testes	Small
					Organ Weight	Testes	Relative to Body Weight
							Relative to Brain Weight
					Pathology (Non-neoplastic)	Testes	Atrophy
			Offspring (F3)	M	Organ Weight	Testes	Relative to Body Weight
	Reproductive	rat	Adult (P1)	M	Organ Weight	Testes	Relative to Body Weight
					Pathology (Gross)	Testes	Reduced size
					Pathology (Non-neoplastic)	Testes	Atrophy
			Offspring (F1)	M	Organ Weight	Testes	Relative to Body Weight
	Subchronic	mouse	Adult (P1)	M	Organ Weight	Testes	Relative to Body Weight
							Relative to Brain Weight
					Pathology (Gross)	Testes	Reduced size
					Pathology (Non-neoplastic)	Testes	Atrophy
		rat	Adult (P1)	M	Organ Weight	Testes	Relative to Body Weight
							Relative to Brain Weight
					Pathology (Gross)	Testes	Reduced size
					Pathology (Non-neoplastic)	Testes	Atrophy
